# Supplementary material for: An integrative evaluation of circadian gene TIMELESS as a pan-cancer immunological and predictive biomarker
Source: Eur J Med Res. 2023 Dec 5;28:563. doi: 10.1186/s40001-023-01519-3 (PMC10696727; doi:10.1186/s40001-023-01519-3)
Supplement: Supplementary file 2 — Additional file 2: Table S1. TIMELESS gene expression in 33 types of cancer and normal controls. [file 40001_2023_1519_MOESM2_ESM.xlsx]

## Sheet: Sheet1
Table S1 The TIMELESS gene expression in 33 types of cancer and normal controls
Cancer type	TIMER 2.0				GEPIA2
	Tumor(n)	Normal(n)	Change	P	Tumor(n)	Normal(n)	Change	P
ACC	N	N	N	N	77	128	Up	No
BLCA	408	19	Up	6.57631e-09	404	28	Up	<0.05
BRCA	1093	112	Up	7.02036e-47	1085	291	Up	<0.05
CESC	304	3	Up	0.00303554	306	12	Up	<0.05
CHOL	36	9	Up	1.01561e-07	36	9	Up	<0.05
COAD	457	41	Up	1.01148e-17	275	349	Up	<0.05
DLBC	N	N	N	N	47	337	Up	<0.05
ESCA	184	11	Up	7.60812e-08	182	286	Up	No
GBM	153	5	Up	0.000299823	163	207	Up	<0.05
HNSC	520	44	Up	1.4524e-25	519	44	Up	<0.05
KICH	66	25	Down	0.00462853	66	53	Down	No
KIRC	533	72	Down	0.000113744	523	100	Down	No
KIRP	290	32	Up	0.00431429	286	60	Up	No
LAML	N	N	N	N	173	70	Down	<0.05
LGG	N	N	N	N	518	207	Up	<0.05
LIHC	371	50	Up	3.96346e-18	369	160	Up	No
LUAD	515	59	Up	1.14841e-29	483	347	Up	No
LUSC	501	51	Up	1.46501e-30	486	338	Up	<0.05
MESO	N	N	N	N	N	N	N	N
OV	N	N	N	N	426	88	Up	<0.05
PAAD	178	4	Up	0.874184	179	171	Up	No
PCPG	179	3	Up	0.0808174	182	3	Up	No
PRAD	497	52	Up	1.7396e-05	492	152	Up	No
READ	166	10	Up	0.000859886	92	318	Up	<0.05
SARC	N	N	N	N	262	2	Up	<0.05
SKCM	N	N	N	N	461	558	Up	<0.05
STAD	415	35	Up	6.7653e-18	408	211	Up	<0.05
TGCT	N	N	N	N	137	165	Up	<0.05
THCA	501	59	Up	0.0822228	512	337	Down	No
THYM	N	N	N	N	118	339	Up	<0.05
UCEC	545	35	Up	4.71949e-16	174	91	Up	<0.05
UCS	N	N	N	N	57	78	Up	<0.05
UVM	N	N	N	N	N	N	N	N
n: number; N: NULL
