# Supplementary material for: An integrative evaluation of circadian gene TIMELESS as a pan-cancer immunological and predictive biomarker
Source: Eur J Med Res. 2023 Dec 5;28:563. doi: 10.1186/s40001-023-01519-3 (PMC10696727; doi:10.1186/s40001-023-01519-3)
Supplement: Supplementary file 3 — Additional file 3: Table S2. Correlation of TIMELESS expression with TMB. [file 40001_2023_1519_MOESM3_ESM.xlsx]

## Sheet: Sheet1
Table S2 Correlation between the TIMELESS gene expression and TMB in pan-cancer
Cancer type	Cor	P-value
ACC	0.37	0.001
BLCA	0.1	0.00021
BRCA	0.18	1.1e-08
CESC	-0.04	0.53
CHOL	0.13	0.44
COAD	0.22	8.08e-06
DLBC	0.22	0.19
ESCA	-0.18	0.029
GBM	0.08	0.31
HNSC	0.08	0.083
KICH	0.2	0.11
KIRC	0.12	0.035
KIRP	0.02	0.77
LAML	-0.00457	0.96
LGG	0.33	1.25e-14
LIHC	0.07	0.17
LUAD	0.3	3.04e-20
LUSC	0.14	0.002
MESO	0.23	0.043
OV	0.05	0.44
PAAD	0.22	0.16
PCPG	0.15	0.051
PRAD	0.14	0.001
READ	0.14	0.102
SARC	0.23	0.000479
SKCM	0.11	0.016
STAD	0.34	2.7e-11
TGCT	0.12	0.15
THCA	-0.09	0.046
UCEC	0.09	0.04
UCS	0.21	0.11
UVM	-0.03	0.8
