# Supplementary material for: An integrative evaluation of circadian gene TIMELESS as a pan-cancer immunological and predictive biomarker
Source: Eur J Med Res. 2023 Dec 5;28:563. doi: 10.1186/s40001-023-01519-3 (PMC10696727; doi:10.1186/s40001-023-01519-3)
Supplement: Supplementary file 4 — Additional file 4: Table S3. Correlation of TIMELESS expression with MSI. [file 40001_2023_1519_MOESM4_ESM.xlsx]

## Sheet: Sheet1
Table S3 Correlation between the TIMELESS gene expression and MSI in pan-cancer
Cancer type	Cor	P-value
ACC	0.23	0.039
BLCA	0.11	0.031
BRCA	-0.0085	0.79
CESC	0.09	0.14
CHOL	0.15	0.39
COAD	0.2	2.94e-05
DLBC	-0.41	0.001
ESCA	0.16	0.05
GBM	0.12	0.14
HNSC	-0.02	0.61
KICH	0.04	0.73
KIRC	0.13	0.016
KIRP	0.05	0.39
LAML	0.08	0.38
LGG	-0.04	0.31
LIHC	0.04	0.401
LUAD	0.11	0.015
LUSC	6.35e-09	0.2
MESO	0.09	0.45
OV	0.03	0.58
PAAD	0.12	0.11
PCPG	0.07	0.35
PRAD	-0.04	0.39
READ	0.14	0.075
SARC	0.2	1.66e-05
SKCM	-0.07	0.13
STAD	0.2	8.69e-05
TGCT	-0.11	0.17
THCA	-0.08	0.06
UCEC	0.2	2.02e-06
UCS	0.15	0.28
UVM	0.29	0.008
