# Supplementary material for: An integrative evaluation of circadian gene TIMELESS as a pan-cancer immunological and predictive biomarker
Source: Eur J Med Res. 2023 Dec 5;28:563. doi: 10.1186/s40001-023-01519-3 (PMC10696727; doi:10.1186/s40001-023-01519-3)
Supplement: Supplementary file 6 — Additional file 6: Table S5. GO and KEGG analysis. [file 40001_2023_1519_MOESM6_ESM.xlsx]

## Sheet: Sheet
Table S5 GO and KEGG analysis
ONTOLOGY	ID	Description	GeneRatio	BgRatio	pvalue	p.adjust	qvalue	geneID	Count
BP	GO:0006260	DNA replication	48/122	274/18670	1.31276e-56	1.87069e-53	1.40673e-53	ATR/BLM/BRCA1/BRIP1/CDC45/CDC7/CHAF1A/CHAF1B/CHEK1/DONSON/DTL/EME1/EXO1/FEN1/GINS1/GINS2/GINS3/GINS4/MCM2/MCM3/MCM4/MCM5/MCM6/MCM7/MCM8/MCM9/MCMDC2/MSH6/NASP/ORC1/ORC6/PCNA/PIF1/POLD1/POLE2/PRIM1/RAD51/RECQL4/RFC5/RFWD3/RPA1/SMARCAL1/SSRP1/TICRR/TIMELESS/TIPIN/TOP3A/WDHD1	48
BP	GO:0006261	DNA-dependent DNA replication	35/122	153/18670	3.78635e-45	2.69777e-42	2.02868e-42	BLM/CDC45/CDC7/DONSON/EME1/FEN1/GINS1/GINS2/GINS3/GINS4/MCM2/MCM3/MCM4/MCM5/MCM6/MCM7/MCM9/MCMDC2/MSH6/ORC1/ORC6/PCNA/POLD1/POLE2/PRIM1/RAD51/RECQL4/RFC5/RFWD3/RPA1/SMARCAL1/TICRR/TIMELESS/TIPIN/WDHD1	35
BP	GO:0071103	DNA conformation change	41/122	327/18670	1.08735e-41	5.16489e-39	3.88392e-39	BLM/BRIP1/CCNB1/CDC45/CDCA5/CENPA/CENPH/CENPI/CENPO/CENPU/CHAF1A/CHAF1B/ERCC6L/GINS1/GINS2/GINS4/HJURP/MCM2/MCM3/MCM4/MCM5/MCM6/MCM7/MCM8/MCM9/MIS18A/NASP/NCAPG/NCAPG2/NCAPH/NUSAP1/OIP5/PARP1/PIF1/RAD51/RAD54L/RECQL4/RFC5/RPA1/SMARCAL1/TOP3A	41
BP	GO:0000724	double-strand break repair via homologous recombination	29/122	134/18670	1.49809e-36	5.33696e-34	4.01331e-34	AUNIP/BLM/BRCA1/CDC45/CDC7/CHEK1/FEN1/GINS2/GINS4/MCM2/MCM3/MCM4/MCM5/MCM6/MCM7/MCM8/MCM9/MCMDC2/MUS81/PARP1/RAD51/RAD51AP1/RAD54L/RECQL4/RFWD3/RPA1/TIMELESS/TP53BP1/XRCC2	29
BP	GO:0000725	recombinational repair	29/122	135/18670	1.8987e-36	5.4113e-34	4.06922e-34	AUNIP/BLM/BRCA1/CDC45/CDC7/CHEK1/FEN1/GINS2/GINS4/MCM2/MCM3/MCM4/MCM5/MCM6/MCM7/MCM8/MCM9/MCMDC2/MUS81/PARP1/RAD51/RAD51AP1/RAD54L/RECQL4/RFWD3/RPA1/TIMELESS/TP53BP1/XRCC2	29
BP	GO:0006310	DNA recombination	36/122	292/18670	3.68096e-36	8.74229e-34	6.57407e-34	AUNIP/BLM/BRCA1/BRIP1/CDC45/CDC7/CHEK1/EME1/EXO1/FEN1/GINS2/GINS4/MCM2/MCM3/MCM4/MCM5/MCM6/MCM7/MCM8/MCM9/MCMDC2/MSH2/MSH6/MUS81/PARP1/PIF1/RAD51/RAD51AP1/RAD54L/RECQL4/RFWD3/RPA1/TIMELESS/TP53BP1/UNG/XRCC2	36
BP	GO:0006302	double-strand break repair	33/122	248/18670	3.27841e-34	6.6739e-32	5.01867e-32	AUNIP/BLM/BRCA1/BRIP1/CDC45/CDC7/CDCA5/CHEK1/EME1/FEN1/GINS2/GINS4/MCM2/MCM3/MCM4/MCM5/MCM6/MCM7/MCM8/MCM9/MCMDC2/MSH2/MUS81/PARP1/RAD51/RAD51AP1/RAD54L/RECQL4/RFWD3/RPA1/TIMELESS/TP53BP1/XRCC2	33
BP	GO:0007059	chromosome segregation	35/122	321/18670	3.18748e-33	5.67771e-31	4.26955e-31	BRCA1/BRIP1/BUB1/BUB1B/CCNB1/CDCA5/CENPF/DLGAP5/DSN1/EME1/ESPL1/FANCD2/FEN1/HJURP/KIF14/KIF18B/KIF23/KIF2C/KIF4A/KIFC1/MCMDC2/MIS18A/MUS81/NCAPG/NCAPH/NEK2/NUSAP1/OIP5/PRC1/RACGAP1/RCC2/SKA1/TOP3A/TTK/ZWINT	35
BP	GO:0000075	cell cycle checkpoint	28/122	216/18670	1.15026e-28	1.82125e-26	1.36955e-26	ATR/BLM/BRCA1/BRIP1/BUB1/BUB1B/CCNB1/CDC25C/CDC45/CENPF/CHEK1/CRY1/DONSON/DTL/EME1/GTSE1/MSH2/MUS81/ORC1/PCNA/RFWD3/TICRR/TIMELESS/TIPIN/TP53BP1/TTK/ZWILCH/ZWINT	28
BP	GO:0000280	nuclear division	34/122	407/18670	2.56513e-28	3.65531e-26	2.74874e-26	ASPM/BRIP1/BUB1/BUB1B/CCNB1/CDC25C/CDCA5/CENPF/CHEK1/DLGAP5/DSN1/EME1/ESPL1/FANCD2/KIF11/KIF14/KIF18B/KIF23/KIF2C/KIF4A/KIFC1/MCMDC2/MUS81/NCAPG/NCAPH/NEK2/NUSAP1/PRC1/RACGAP1/RAD51/RAD54L/TPX2/TTK/ZWINT	34
BP	GO:0044786	cell cycle DNA replication	20/122	71/18670	6.76486e-28	8.76357e-26	6.59008e-26	CDC45/CDC7/DONSON/FEN1/GINS1/MCM2/MCM3/MCM4/MCM5/MCM6/MCM7/MSH6/PCNA/POLD1/POLE2/PRIM1/RAD51/RFC5/RPA1/TIPIN	20
BP	GO:0032392	DNA geometric change	23/122	119/18670	8.28611e-28	9.83975e-26	7.39935e-26	BLM/BRIP1/CDC45/ERCC6L/GINS1/GINS2/GINS4/MCM2/MCM3/MCM4/MCM5/MCM6/MCM7/MCM8/MCM9/PARP1/PIF1/RAD51/RAD54L/RECQL4/RFC5/RPA1/SMARCAL1	23
BP	GO:0033260	nuclear DNA replication	19/122	60/18670	1.16931e-27	1.19889e-25	9.01547e-26	CDC45/CDC7/DONSON/FEN1/GINS1/MCM2/MCM3/MCM4/MCM5/MCM6/MCM7/PCNA/POLD1/POLE2/PRIM1/RAD51/RFC5/RPA1/TIPIN	19
BP	GO:0098813	nuclear chromosome segregation	29/122	262/18670	1.17786e-27	1.19889e-25	9.01547e-26	BRIP1/BUB1/BUB1B/CCNB1/CDCA5/CENPF/DLGAP5/DSN1/EME1/ESPL1/FANCD2/FEN1/KIF14/KIF18B/KIF23/KIF2C/KIF4A/KIFC1/MCMDC2/MUS81/NCAPG/NCAPH/NEK2/NUSAP1/PRC1/RACGAP1/RCC2/TTK/ZWINT	29
BP	GO:0048285	organelle fission	34/122	449/18670	6.8061e-27	6.46579e-25	4.86218e-25	ASPM/BRIP1/BUB1/BUB1B/CCNB1/CDC25C/CDCA5/CENPF/CHEK1/DLGAP5/DSN1/EME1/ESPL1/FANCD2/KIF11/KIF14/KIF18B/KIF23/KIF2C/KIF4A/KIFC1/MCMDC2/MUS81/NCAPG/NCAPH/NEK2/NUSAP1/PRC1/RACGAP1/RAD51/RAD54L/TPX2/TTK/ZWINT	34
BP	GO:0032508	DNA duplex unwinding	21/122	110/18670	2.54247e-25	2.26439e-23	1.70279e-23	BLM/BRIP1/CDC45/ERCC6L/GINS1/GINS2/GINS4/MCM2/MCM3/MCM4/MCM5/MCM6/MCM7/MCM8/MCM9/PARP1/PIF1/RAD51/RECQL4/RFC5/RPA1	21
BP	GO:0000727	double-strand break repair via break-induced replication	11/122	11/18670	5.84777e-25	4.90181e-23	3.68609e-23	CDC45/CDC7/GINS2/GINS4/MCM2/MCM3/MCM4/MCM5/MCM6/MCM7/MUS81	11
BP	GO:0000070	mitotic sister chromatid segregation	22/122	151/18670	9.20906e-24	7.29051e-22	5.48235e-22	BUB1/BUB1B/CCNB1/CDCA5/CENPF/DLGAP5/DSN1/ESPL1/KIF14/KIF18B/KIF23/KIF2C/KIF4A/KIFC1/NCAPG/NCAPH/NEK2/NUSAP1/PRC1/RACGAP1/TTK/ZWINT	22
BP	GO:0140014	mitotic nuclear division	26/122	264/18670	1.74902e-23	1.31177e-21	9.86428e-22	BUB1/BUB1B/CCNB1/CDC25C/CDCA5/CENPF/CHEK1/DLGAP5/DSN1/ESPL1/KIF11/KIF14/KIF18B/KIF23/KIF2C/KIF4A/KIFC1/NCAPG/NCAPH/NEK2/NUSAP1/PRC1/RACGAP1/TPX2/TTK/ZWINT	26
BP	GO:0031570	DNA integrity checkpoint	22/122	157/18670	2.24427e-23	1.59904e-21	1.20246e-21	ATR/BLM/BRCA1/BRIP1/CCNB1/CDC25C/CDC45/CHEK1/CRY1/DONSON/DTL/EME1/GTSE1/MSH2/MUS81/ORC1/PCNA/RFWD3/TICRR/TIMELESS/TIPIN/TP53BP1	22
BP	GO:0000819	sister chromatid segregation	23/122	189/18670	5.82492e-23	3.95262e-21	2.97231e-21	BUB1/BUB1B/CCNB1/CDCA5/CENPF/DLGAP5/DSN1/ESPL1/FEN1/KIF14/KIF18B/KIF23/KIF2C/KIF4A/KIFC1/NCAPG/NCAPH/NEK2/NUSAP1/PRC1/RACGAP1/TTK/ZWINT	23
BP	GO:0065004	protein-DNA complex assembly	23/122	248/18670	3.13388e-20	2.0299e-18	1.52645e-18	CDC45/CENPA/CENPF/CENPH/CENPI/CENPO/CENPU/CHAF1A/CHAF1B/HJURP/MCM2/MCM3/MCM4/MCM5/MCM6/MCM7/MCMDC2/MIS18A/NASP/OIP5/PARP1/RAD51/RPA1	23
BP	GO:0007093	mitotic cell cycle checkpoint	20/122	165/18670	5.07995e-20	3.14736e-18	2.36677e-18	BLM/BRCA1/BUB1/BUB1B/CCNB1/CDC25C/CENPF/DONSON/EME1/GTSE1/MSH2/MUS81/ORC1/PCNA/RFWD3/TICRR/TIPIN/TTK/ZWILCH/ZWINT	20
BP	GO:0006270	DNA replication initiation	13/122	37/18670	6.41195e-20	3.8071e-18	2.86288e-18	CDC45/MCM2/MCM3/MCM4/MCM5/MCM6/MCM7/MCMDC2/ORC1/ORC6/POLE2/PRIM1/TICRR	13
BP	GO:1901987	regulation of cell cycle phase transition	28/122	480/18670	4.45403e-19	2.47907e-17	1.86423e-17	BLM/BRCA1/BUB1/BUB1B/CCNB1/CDC25A/CDC25C/CDC45/CDC7/CDCA5/CENPF/CHEK1/DLGAP5/DONSON/DTL/ESPL1/EZH2/GTSE1/KIF14/NEK2/ORC1/PCNA/PLK4/RCC2/RFWD3/TICRR/TPX2/TTK	28
BP	GO:0000082	G1/S transition of mitotic cell cycle	23/122	279/18670	4.52322e-19	2.47907e-17	1.86423e-17	CCNB1/CDC25A/CDC25C/CDC45/CDC7/EZH2/GTSE1/KIF14/MCM2/MCM3/MCM4/MCM5/MCM6/MCM7/MCM8/NASP/ORC1/ORC6/PCNA/POLE2/PRIM1/RFWD3/RPA1	23
BP	GO:1901990	regulation of mitotic cell cycle phase transition	27/122	444/18670	7.22985e-19	3.81576e-17	2.86939e-17	BLM/BRCA1/BUB1/BUB1B/CCNB1/CDC25A/CDC25C/CDC45/CDC7/CDCA5/CENPF/DLGAP5/DONSON/DTL/ESPL1/EZH2/GTSE1/KIF14/NEK2/ORC1/PCNA/PLK4/RCC2/RFWD3/TICRR/TPX2/TTK	27
BP	GO:0071824	protein-DNA complex subunit organization	23/122	288/18670	9.23464e-19	4.69977e-17	3.53416e-17	CDC45/CENPA/CENPF/CENPH/CENPI/CENPO/CENPU/CHAF1A/CHAF1B/HJURP/MCM2/MCM3/MCM4/MCM5/MCM6/MCM7/MCMDC2/MIS18A/NASP/OIP5/PARP1/RAD51/RPA1	23
BP	GO:0044843	cell cycle G1/S phase transition	23/122	298/18670	1.98362e-18	9.74709e-17	7.32966e-17	CCNB1/CDC25A/CDC25C/CDC45/CDC7/EZH2/GTSE1/KIF14/MCM2/MCM3/MCM4/MCM5/MCM6/MCM7/MCM8/NASP/ORC1/ORC6/PCNA/POLE2/PRIM1/RFWD3/RPA1	23
BP	GO:0000077	DNA damage checkpoint	18/122	145/18670	2.70591e-18	1.28531e-16	9.66533e-17	ATR/BLM/BRCA1/BRIP1/CCNB1/CDC25C/CHEK1/CRY1/DONSON/DTL/EME1/GTSE1/MSH2/MUS81/PCNA/RFWD3/TIPIN/TP53BP1	18
BP	GO:0009314	response to radiation	26/122	448/18670	1.1034e-17	5.0031e-16	3.76226e-16	ATR/BLM/BRCA1/CDC25A/CHEK1/CRY1/CRY2/DTL/FANCD2/FEN1/MSH2/MSH6/PARP1/PCNA/PER1/PER2/PER3/POLD1/RAD51/RAD51AP1/RAD54L/RFWD3/TICRR/TIPIN/TP53BP1/XRCC2	26
BP	GO:0051321	meiotic cell cycle	21/122	249/18670	1.1235e-17	5.0031e-16	3.76226e-16	ASPM/BRIP1/BUB1/BUB1B/CDC25A/CDC25C/EME1/ESPL1/EXO1/FANCD2/MCMDC2/MSH6/MUS81/NCAPH/NEK2/RAD51/RAD54L/RPA1/TOP3A/TTK/XRCC2	21
BP	GO:0036297	interstrand cross-link repair	13/122	53/18670	1.38807e-17	5.99396e-16	4.50737e-16	ATR/EME1/FANCD2/FANCI/MCM8/MCM9/MSH6/MUS81/RAD51/RAD51AP1/RFWD3/RPA1/UBE2T	13
BP	GO:0010948	negative regulation of cell cycle process	23/122	361/18670	1.37795e-16	5.77523e-15	4.34289e-15	BLM/BRCA1/BUB1/BUB1B/CCNB1/CCNF/CDC25C/CDC7/CENPF/CHEK1/DONSON/DTL/ESPL1/EZH2/GTSE1/MSH6/NEK2/ORC1/PCNA/RAD51/RFWD3/TICRR/TTK	23
BP	GO:0045930	negative regulation of mitotic cell cycle	22/122	338/18670	4.32971e-16	1.76281e-14	1.32561e-14	BLM/BRCA1/BUB1/BUB1B/CCNB1/CDC25C/CENPF/CHEK1/DONSON/EME1/EZH2/GTSE1/MSH2/MUS81/ORC1/PCNA/RFWD3/TICRR/TIPIN/TTK/ZWILCH/ZWINT	22
BP	GO:0045005	DNA-dependent DNA replication maintenance of fidelity	11/122	41/18670	1.56801e-15	6.20672e-14	4.66737e-14	BLM/DONSON/EME1/MCM9/PCNA/POLD1/RAD51/RFWD3/SMARCAL1/TIMELESS/TIPIN	11
BP	GO:0006323	DNA packaging	18/122	210/18670	2.13588e-15	8.22604e-14	6.18586e-14	CCNB1/CDCA5/CENPA/CENPH/CENPI/CENPO/CENPU/CHAF1A/CHAF1B/HJURP/MCM2/MIS18A/NASP/NCAPG/NCAPG2/NCAPH/NUSAP1/OIP5	18
BP	GO:0006271	DNA strand elongation involved in DNA replication	9/122	20/18670	2.54473e-15	9.54272e-14	7.17598e-14	FEN1/GINS1/GINS2/GINS3/GINS4/MCM3/MCM4/MCM7/PCNA	9
BP	GO:1902749	regulation of cell cycle G2/M phase transition	18/122	213/18670	2.74305e-15	1.00227e-13	7.53691e-14	BLM/BRCA1/CCNB1/CDC25A/CDC25C/CDC7/CENPF/CHEK1/DONSON/DTL/GTSE1/KIF14/NEK2/ORC1/PLK4/RCC2/TICRR/TPX2	18
BP	GO:0090068	positive regulation of cell cycle process	20/122	298/18670	5.9468e-15	2.11855e-13	1.59312e-13	BRCA1/CCNB1/CDC25A/CDC25C/CDC45/CDC7/CDCA5/DLGAP5/DTL/ESPL1/EZH2/FEN1/GTSE1/KIF14/KIF23/NUSAP1/PCNA/PLK4/RACGAP1/RCC2	20
BP	GO:0006268	DNA unwinding involved in DNA replication	8/122	14/18670	7.6553e-15	2.66068e-13	2.0008e-13	BLM/MCM2/MCM4/MCM6/MCM7/RAD51/RECQL4/RPA1	8
BP	GO:0000723	telomere maintenance	16/122	162/18670	9.07975e-15	3.08063e-13	2.31659e-13	ATR/BLM/EXO1/FEN1/NEK2/PARP1/PCNA/PIF1/POLD1/POLE2/PRIM1/RAD51/RECQL4/RFC5/RPA1/SMARCAL1	16
BP	GO:0044839	cell cycle G2/M phase transition	19/122	266/18670	9.6807e-15	3.20814e-13	2.41247e-13	BLM/BRCA1/CCNB1/CCNB2/CDC25A/CDC25C/CDC7/CENPF/CHEK1/DONSON/DTL/GTSE1/KIF14/NEK2/ORC1/PLK4/RCC2/TICRR/TPX2	19
BP	GO:0032200	telomere organization	16/122	175/18670	3.08672e-14	9.99677e-13	7.51742e-13	ATR/BLM/EXO1/FEN1/NEK2/PARP1/PCNA/PIF1/POLD1/POLE2/PRIM1/RAD51/RECQL4/RFC5/RPA1/SMARCAL1	16
BP	GO:0051052	regulation of DNA metabolic process	22/122	429/18670	5.93654e-14	1.87991e-12	1.41366e-12	ATR/AUNIP/BLM/BRCA1/CDC7/CHEK1/DONSON/MIS18A/MSH2/MSH6/NEK2/PARP1/PCNA/PIF1/RAD51/RAD51AP1/RFC5/SMARCAL1/TICRR/TIMELESS/TIPIN/TP53BP1	22
BP	GO:0022616	DNA strand elongation	9/122	27/18670	6.83443e-14	2.11719e-12	1.59209e-12	FEN1/GINS1/GINS2/GINS3/GINS4/MCM3/MCM4/MCM7/PCNA	9
BP	GO:0045787	positive regulation of cell cycle	21/122	389/18670	8.67964e-14	2.63159e-12	1.97892e-12	BRCA1/CCNB1/CDC25A/CDC25C/CDC45/CDC7/CDCA5/CHEK1/DLGAP5/DTL/ESPL1/EZH2/FEN1/GTSE1/KIF14/KIF23/NUSAP1/PCNA/PLK4/RACGAP1/RCC2	21
BP	GO:1903046	meiotic cell cycle process	16/122	188/18670	9.52424e-14	2.82751e-12	2.12624e-12	ASPM/BRIP1/BUB1/BUB1B/CDC25A/CDC25C/EME1/ESPL1/FANCD2/MCMDC2/MSH6/MUS81/NCAPH/RAD51/RAD54L/TTK	16
BP	GO:0051983	regulation of chromosome segregation	13/122	103/18670	1.34485e-13	3.91105e-12	2.94105e-12	BUB1/BUB1B/CCNB1/CDCA5/CENPF/DLGAP5/ESPL1/FEN1/KIF2C/NEK2/RACGAP1/RCC2/TTK	13
BP	GO:1902850	microtubule cytoskeleton organization involved in mitosis	14/122	131/18670	1.55459e-13	4.43058e-12	3.33173e-12	CCNB1/CENPA/ESPL1/KIF11/KIF23/KIF4A/KIFC1/NEK2/NUSAP1/PRC1/RACGAP1/TPX2/TTK/WDR62	14
BP	GO:0010389	regulation of G2/M transition of mitotic cell cycle	16/122	196/18670	1.82655e-13	5.1036e-12	3.83783e-12	BLM/BRCA1/CCNB1/CDC25A/CDC25C/CDC7/CENPF/DONSON/DTL/KIF14/NEK2/ORC1/PLK4/RCC2/TICRR/TPX2	16
BP	GO:0044774	mitotic DNA integrity checkpoint	13/122	106/18670	1.96693e-13	5.39015e-12	4.05331e-12	BLM/CCNB1/CDC25C/DONSON/EME1/GTSE1/MSH2/MUS81/ORC1/PCNA/RFWD3/TICRR/TIPIN	13
BP	GO:0000086	G2/M transition of mitotic cell cycle	17/122	247/18670	5.01069e-13	1.34721e-11	1.01309e-11	BLM/BRCA1/CCNB1/CCNB2/CDC25A/CDC25C/CDC7/CENPF/DONSON/DTL/KIF14/NEK2/ORC1/PLK4/RCC2/TICRR/TPX2	17
BP	GO:1901988	negative regulation of cell cycle phase transition	17/122	267/18670	1.76519e-12	4.65813e-11	3.50284e-11	BLM/BRCA1/BUB1/BUB1B/CCNB1/CDC25C/CENPF/CHEK1/DONSON/DTL/EZH2/GTSE1/ORC1/PCNA/RFWD3/TICRR/TTK	17
BP	GO:1902969	mitotic DNA replication	7/122	15/18670	2.63418e-12	6.82492e-11	5.13224e-11	CDC45/GINS1/MCM2/MCM3/MCM4/MCM6/RAD51	7
BP	GO:0034508	centromere complex assembly	10/122	56/18670	2.69717e-12	6.86332e-11	5.16112e-11	CENPA/CENPF/CENPH/CENPI/CENPO/CENPU/HJURP/MIS18A/NASP/OIP5	10
BP	GO:0007051	spindle organization	14/122	170/18670	5.72481e-12	1.4312e-10	1.07624e-10	ASPM/AUNIP/CCNB1/ESPL1/KIF11/KIF23/KIF4A/KIFC1/NEK2/PRC1/RACGAP1/TPX2/TTK/WDR62	14
BP	GO:0034080	CENP-A containing nucleosome assembly	9/122	44/18670	9.42081e-12	2.27537e-10	1.71104e-10	CENPA/CENPH/CENPI/CENPO/CENPU/HJURP/MIS18A/NASP/OIP5	9
BP	GO:0061641	CENP-A containing chromatin organization	9/122	44/18670	9.42081e-12	2.27537e-10	1.71104e-10	CENPA/CENPH/CENPI/CENPO/CENPU/HJURP/MIS18A/NASP/OIP5	9
BP	GO:0010212	response to ionizing radiation	13/122	147/18670	1.37568e-11	3.26723e-10	2.45691e-10	ATR/BLM/BRCA1/FANCD2/MSH2/PARP1/RAD51/RAD51AP1/RAD54L/RFWD3/TICRR/TP53BP1/XRCC2	13
BP	GO:0051304	chromosome separation	11/122	90/18670	1.57926e-11	3.68925e-10	2.77426e-10	BUB1/BUB1B/CCNB1/CENPF/DLGAP5/EME1/ESPL1/MUS81/NCAPH/TOP3A/TTK	11
BP	GO:0072331	signal transduction by p53 class mediator	16/122	267/18670	2.07674e-11	4.77315e-10	3.58934e-10	ATR/BLM/BRCA1/BRIP1/CCNB1/CDC25C/CHEK1/EXO1/GTSE1/MSH2/PCNA/RFC5/RPA1/SSRP1/TOP3A/TPX2	16
BP	GO:0031055	chromatin remodeling at centromere	9/122	48/18670	2.18049e-11	4.93207e-10	3.70884e-10	CENPA/CENPH/CENPI/CENPO/CENPU/HJURP/MIS18A/NASP/OIP5	9
BP	GO:0044773	mitotic DNA damage checkpoint	11/122	97/18670	3.63379e-11	8.09085e-10	6.0842e-10	BLM/CCNB1/CDC25C/DONSON/EME1/GTSE1/MSH2/MUS81/PCNA/RFWD3/TIPIN	11
BP	GO:0007088	regulation of mitotic nuclear division	13/122	164/18670	5.51234e-11	1.20847e-09	9.08755e-10	BUB1/BUB1B/CCNB1/CDC25C/CDCA5/CENPF/CHEK1/DLGAP5/ESPL1/KIF11/NEK2/NUSAP1/TTK	13
BP	GO:0006336	DNA replication-independent nucleosome assembly	9/122	54/18670	6.69117e-11	1.42312e-09	1.07017e-09	CENPA/CENPH/CENPI/CENPO/CENPU/HJURP/MIS18A/NASP/OIP5	9
BP	GO:0090329	regulation of DNA-dependent DNA replication	9/122	54/18670	6.69117e-11	1.42312e-09	1.07017e-09	BLM/CDC7/DONSON/MSH6/RFC5/SMARCAL1/TICRR/TIMELESS/TIPIN	9
BP	GO:0034724	DNA replication-independent nucleosome organization	9/122	55/18670	7.95672e-11	1.66508e-09	1.25211e-09	CENPA/CENPH/CENPI/CENPO/CENPU/HJURP/MIS18A/NASP/OIP5	9
BP	GO:1901991	negative regulation of mitotic cell cycle phase transition	15/122	248/18670	8.06249e-11	1.66508e-09	1.25211e-09	BLM/BRCA1/BUB1/BUB1B/CCNB1/CDC25C/CENPF/DONSON/EZH2/GTSE1/ORC1/PCNA/RFWD3/TICRR/TTK	15
BP	GO:0033044	regulation of chromosome organization	17/122	342/18670	8.90509e-11	1.81282e-09	1.36321e-09	ATR/BRCA1/BUB1/BUB1B/CCNB1/CDC45/CDCA5/CENPF/CHEK1/DLGAP5/ESPL1/FEN1/MCM2/NEK2/PARP1/PIF1/TTK	17
BP	GO:0007052	mitotic spindle organization	11/122	106/18670	9.6676e-11	1.91338e-09	1.43883e-09	CCNB1/KIF11/KIF23/KIF4A/KIFC1/NEK2/PRC1/RACGAP1/TPX2/TTK/WDR62	11
BP	GO:1901989	positive regulation of cell cycle phase transition	11/122	106/18670	9.6676e-11	1.91338e-09	1.43883e-09	CCNB1/CDC25A/CDC25C/CDC45/CDC7/CDCA5/DLGAP5/DTL/ESPL1/EZH2/RCC2	11
BP	GO:0140013	meiotic nuclear division	13/122	172/18670	1.0032e-10	1.95831e-09	1.47262e-09	ASPM/BRIP1/BUB1/BUB1B/EME1/ESPL1/FANCD2/MCMDC2/MUS81/NCAPH/RAD51/RAD54L/TTK	13
BP	GO:0006275	regulation of DNA replication	11/122	108/18670	1.18667e-10	2.28514e-09	1.71839e-09	ATR/BLM/CDC7/DONSON/MSH6/PCNA/RFC5/SMARCAL1/TICRR/TIMELESS/TIPIN	11
BP	GO:0034502	protein localization to chromosome	10/122	82/18670	1.40556e-10	2.67057e-09	2.00823e-09	ATR/CDCA5/CENPA/EZH2/MCM8/MCM9/MSH2/RCC2/RPA1/TTK	10
BP	GO:0043486	histone exchange	9/122	60/18670	1.80008e-10	3.37514e-09	2.53806e-09	CENPA/CENPH/CENPI/CENPO/CENPU/HJURP/MIS18A/NASP/OIP5	9
BP	GO:0006334	nucleosome assembly	12/122	145/18670	1.90042e-10	3.517e-09	2.64473e-09	CENPA/CENPH/CENPI/CENPO/CENPU/CHAF1A/CHAF1B/HJURP/MCM2/MIS18A/NASP/OIP5	12
BP	GO:0009416	response to light stimulus	16/122	314/18670	2.31212e-10	4.22406e-09	3.17643e-09	ATR/CDC25A/CHEK1/CRY1/CRY2/DTL/FEN1/MSH2/MSH6/PARP1/PCNA/PER1/PER2/PER3/POLD1/TIPIN	16
BP	GO:0051783	regulation of nuclear division	13/122	188/18670	3.04247e-10	5.488e-09	4.12689e-09	BUB1/BUB1B/CCNB1/CDC25C/CDCA5/CENPF/CHEK1/DLGAP5/ESPL1/KIF11/NEK2/NUSAP1/TTK	13
BP	GO:0032201	telomere maintenance via semi-conservative replication	7/122	27/18670	3.40694e-10	6.00717e-09	4.5173e-09	FEN1/PCNA/POLD1/POLE2/PRIM1/RFC5/RPA1	7
BP	GO:0061982	meiosis I cell cycle process	11/122	119/18670	3.4146e-10	6.00717e-09	4.5173e-09	BRIP1/CDC25A/CDC25C/EME1/ESPL1/FANCD2/MCMDC2/MSH6/MUS81/RAD51/RAD54L	11
BP	GO:0045132	meiotic chromosome segregation	10/122	90/18670	3.59762e-10	6.25196e-09	4.70138e-09	BRIP1/BUB1/BUB1B/EME1/ESPL1/FANCD2/MCMDC2/MUS81/NCAPH/TTK	10
BP	GO:1901992	positive regulation of mitotic cell cycle phase transition	10/122	91/18670	4.01971e-10	6.90131e-09	5.18969e-09	CCNB1/CDC25A/CDC25C/CDC45/CDC7/CDCA5/DLGAP5/DTL/ESPL1/RCC2	10
BP	GO:0051053	negative regulation of DNA metabolic process	12/122	156/18670	4.4514e-10	7.55148e-09	5.6786e-09	ATR/AUNIP/BLM/DONSON/MSH2/MSH6/PARP1/PIF1/SMARCAL1/TIMELESS/TIPIN/TP53BP1	12
BP	GO:0031497	chromatin assembly	12/122	165/18670	8.5106e-10	1.42678e-08	1.07292e-08	CENPA/CENPH/CENPI/CENPO/CENPU/CHAF1A/CHAF1B/HJURP/MCM2/MIS18A/NASP/OIP5	12
BP	GO:0006301	postreplication repair	8/122	52/18670	1.56001e-09	2.5849e-08	1.9438e-08	BRCA1/DTL/MSH2/PCNA/POLD1/POLE2/RFC5/RPA1	8
BP	GO:0009411	response to UV	11/122	141/18670	2.11135e-09	3.45825e-08	2.60056e-08	ATR/CDC25A/CHEK1/DTL/FEN1/MSH2/MSH6/PARP1/PCNA/POLD1/TIPIN	11
BP	GO:0033045	regulation of sister chromatid segregation	9/122	80/18670	2.53153e-09	4.09935e-08	3.08265e-08	BUB1/BUB1B/CCNB1/CDCA5/CENPF/DLGAP5/ESPL1/FEN1/TTK	9
BP	GO:0034728	nucleosome organization	12/122	184/18670	2.96209e-09	4.74268e-08	3.56643e-08	CENPA/CENPH/CENPI/CENPO/CENPU/CHAF1A/CHAF1B/HJURP/MCM2/MIS18A/NASP/OIP5	12
BP	GO:0006333	chromatin assembly or disassembly	12/122	191/18670	4.52384e-09	7.06693e-08	5.31422e-08	CENPA/CENPH/CENPI/CENPO/CENPU/CHAF1A/CHAF1B/HJURP/MCM2/MIS18A/NASP/OIP5	12
BP	GO:0071478	cellular response to radiation	12/122	191/18670	4.52384e-09	7.06693e-08	5.31422e-08	ATR/BLM/CDC25A/CHEK1/CRY1/CRY2/PARP1/PCNA/POLD1/RAD51/RAD51AP1/TP53BP1	12
BP	GO:0006298	mismatch repair	7/122	38/18670	4.56251e-09	7.06693e-08	5.31422e-08	EXO1/MCM9/MSH2/MSH6/PCNA/POLD1/RPA1	7
BP	GO:0043044	ATP-dependent chromatin remodeling	9/122	88/18670	5.97049e-09	9.14834e-08	6.87941e-08	CENPA/CENPH/CENPI/CENPO/CENPU/HJURP/MIS18A/NASP/OIP5	9
BP	GO:0008156	negative regulation of DNA replication	7/122	40/18670	6.66767e-09	1.01079e-07	7.601e-08	ATR/BLM/DONSON/MSH6/SMARCAL1/TIMELESS/TIPIN	7
BP	GO:0045931	positive regulation of mitotic cell cycle	11/122	163/18670	9.74738e-09	1.46211e-07	1.09948e-07	CCNB1/CDC25A/CDC25C/CDC45/CDC7/CDCA5/DLGAP5/DTL/ESPL1/NUSAP1/RCC2	11
BP	GO:2000104	negative regulation of DNA-dependent DNA replication	6/122	25/18670	1.10051e-08	1.63356e-07	1.22842e-07	BLM/DONSON/MSH6/SMARCAL1/TIMELESS/TIPIN	6
BP	GO:2001020	regulation of response to DNA damage stimulus	12/122	214/18670	1.62249e-08	2.38355e-07	1.7924e-07	ATR/AUNIP/BRCA1/CHEK1/CRY1/PARP1/PCNA/RAD51/RAD51AP1/RFWD3/TIMELESS/TP53BP1	12
BP	GO:0010971	positive regulation of G2/M transition of mitotic cell cycle	6/122	27/18670	1.8199e-08	2.64628e-07	1.98996e-07	CCNB1/CDC25A/CDC25C/CDC7/DTL/RCC2	6
BP	GO:0000018	regulation of DNA recombination	9/122	101/18670	2.03271e-08	2.92587e-07	2.20021e-07	BLM/CHEK1/MSH2/MSH6/PARP1/RAD51/RAD51AP1/TIMELESS/TP53BP1	9
BP	GO:0060249	anatomical structure homeostasis	16/122	437/18670	2.62658e-08	3.74288e-07	2.81459e-07	ATR/BLM/EXO1/FEN1/NEK2/PARP1/PCNA/PIF1/POLD1/POLE2/PRIM1/RAD51/RECQL4/RFC5/RPA1/SMARCAL1	16
BP	GO:1901796	regulation of signal transduction by p53 class mediator	11/122	180/18670	2.7342e-08	3.85766e-07	2.90091e-07	ATR/BLM/BRCA1/BRIP1/CHEK1/EXO1/RFC5/RPA1/SSRP1/TOP3A/TPX2	11
BP	GO:1902751	positive regulation of cell cycle G2/M phase transition	6/122	30/18670	3.59264e-08	5.01912e-07	3.77431e-07	CCNB1/CDC25A/CDC25C/CDC7/DTL/RCC2	6
BP	GO:0030071	regulation of mitotic metaphase/anaphase transition	7/122	51/18670	3.90187e-08	5.39822e-07	4.05938e-07	BUB1/BUB1B/CCNB1/CENPF/DLGAP5/ESPL1/TTK	7
BP	GO:2001251	negative regulation of chromosome organization	10/122	146/18670	4.09633e-08	5.61275e-07	4.22071e-07	BRCA1/BUB1/BUB1B/CCNB1/CENPF/ESPL1/MCM2/PARP1/PIF1/TTK	10
BP	GO:0000076	DNA replication checkpoint	5/122	16/18670	4.5242e-08	6.13999e-07	4.61718e-07	CDC45/ORC1/TICRR/TIMELESS/TIPIN	5
BP	GO:1902099	regulation of metaphase/anaphase transition of cell cycle	7/122	53/18670	5.13919e-08	6.90882e-07	5.19533e-07	BUB1/BUB1B/CCNB1/CENPF/DLGAP5/ESPL1/TTK	7
BP	GO:0031297	replication fork processing	6/122	32/18670	5.42475e-08	7.22455e-07	5.43275e-07	BLM/EME1/PCNA/RAD51/RFWD3/SMARCAL1	6
BP	GO:0007091	metaphase/anaphase transition of mitotic cell cycle	7/122	54/18670	5.87283e-08	7.74887e-07	5.82703e-07	BUB1/BUB1B/CCNB1/CENPF/DLGAP5/ESPL1/TTK	7
BP	GO:0044784	metaphase/anaphase transition of cell cycle	7/122	56/18670	7.60806e-08	9.8559e-07	7.41149e-07	BUB1/BUB1B/CCNB1/CENPF/DLGAP5/ESPL1/TTK	7
BP	GO:0090307	mitotic spindle assembly	7/122	56/18670	7.60806e-08	9.8559e-07	7.41149e-07	KIF11/KIF23/KIF4A/KIFC1/NEK2/RACGAP1/TPX2	7
BP	GO:0010965	regulation of mitotic sister chromatid separation	7/122	57/18670	8.62652e-08	1.10746e-06	8.32792e-07	BUB1/BUB1B/CCNB1/CENPF/DLGAP5/ESPL1/TTK	7
BP	GO:0006282	regulation of DNA repair	9/122	122/18670	1.05859e-07	1.34686e-06	1.01282e-06	AUNIP/BRCA1/CHEK1/PARP1/PCNA/RAD51/RAD51AP1/TIMELESS/TP53BP1	9
BP	GO:0051306	mitotic sister chromatid separation	7/122	60/18670	1.2399e-07	1.5636e-06	1.1758e-06	BUB1/BUB1B/CCNB1/CENPF/DLGAP5/ESPL1/TTK	7
BP	GO:1905818	regulation of chromosome separation	7/122	62/18670	1.56195e-07	1.95244e-06	1.46821e-06	BUB1/BUB1B/CCNB1/CENPF/DLGAP5/ESPL1/TTK	7
BP	GO:0042769	DNA damage response, detection of DNA damage	6/122	39/18670	1.88156e-07	2.3315e-06	1.75326e-06	DTL/PARP1/PCNA/POLD1/RFC5/RPA1	6
BP	GO:0043153	entrainment of circadian clock by photoperiod	5/122	21/18670	2.05327e-07	2.52233e-06	1.89676e-06	CRY1/CRY2/PER1/PER2/PER3	5
BP	GO:0070192	chromosome organization involved in meiotic cell cycle	7/122	65/18670	2.17562e-07	2.6498e-06	1.99261e-06	BRIP1/BUB1/BUB1B/FANCD2/MCMDC2/NCAPH/RAD51	7
BP	GO:0019985	translesion synthesis	6/122	41/18670	2.56559e-07	3.09827e-06	2.32986e-06	DTL/PCNA/POLD1/POLE2/RFC5/RPA1	6
BP	GO:0033047	regulation of mitotic sister chromatid segregation	7/122	68/18670	2.98093e-07	3.5696e-06	2.68429e-06	BUB1/BUB1B/CCNB1/CENPF/DLGAP5/ESPL1/TTK	7
BP	GO:0051054	positive regulation of DNA metabolic process	11/122	228/18670	3.02628e-07	3.59371e-06	2.70242e-06	ATR/BRCA1/CDC7/MSH2/NEK2/PARP1/PCNA/RAD51/RFC5/TIMELESS/TP53BP1	11
BP	GO:0006338	chromatin remodeling	10/122	182/18670	3.24786e-07	3.82496e-06	2.87631e-06	CENPA/CENPH/CENPI/CENPO/CENPU/CHEK1/HJURP/MIS18A/NASP/OIP5	10
BP	GO:0051231	spindle elongation	4/122	10/18670	3.53548e-07	4.12956e-06	3.10537e-06	KIF23/KIF4A/PRC1/RACGAP1	4
BP	GO:0033046	negative regulation of sister chromatid segregation	6/122	44/18670	3.96394e-07	4.59237e-06	3.45339e-06	BUB1/BUB1B/CCNB1/CENPF/ESPL1/TTK	6
BP	GO:0010569	regulation of double-strand break repair via homologous recombination	6/122	45/18670	4.54947e-07	5.1864e-06	3.90009e-06	CHEK1/PARP1/RAD51/RAD51AP1/TIMELESS/TP53BP1	6
BP	GO:0051985	negative regulation of chromosome segregation	6/122	45/18670	4.54947e-07	5.1864e-06	3.90009e-06	BUB1/BUB1B/CCNB1/CENPF/ESPL1/TTK	6
BP	GO:0000281	mitotic cytokinesis	7/122	73/18670	4.87679e-07	5.42924e-06	4.08271e-06	CENPA/ESPL1/KIF20A/KIF23/KIF4A/NUSAP1/RACGAP1	7
BP	GO:0072401	signal transduction involved in DNA integrity checkpoint	7/122	73/18670	4.87679e-07	5.42924e-06	4.08271e-06	BRCA1/CCNB1/CDC25C/CHEK1/DTL/GTSE1/PCNA	7
BP	GO:0072422	signal transduction involved in DNA damage checkpoint	7/122	73/18670	4.87679e-07	5.42924e-06	4.08271e-06	BRCA1/CCNB1/CDC25C/CHEK1/DTL/GTSE1/PCNA	7
BP	GO:0009648	photoperiodism	5/122	25/18670	5.25002e-07	5.75483e-06	4.32754e-06	CRY1/CRY2/PER1/PER2/PER3	5
BP	GO:0051307	meiotic chromosome separation	5/122	25/18670	5.25002e-07	5.75483e-06	4.32754e-06	EME1/ESPL1/MUS81/NCAPH/TTK	5
BP	GO:0072395	signal transduction involved in cell cycle checkpoint	7/122	74/18670	5.35735e-07	5.81048e-06	4.36939e-06	BRCA1/CCNB1/CDC25C/CHEK1/DTL/GTSE1/PCNA	7
BP	GO:0051225	spindle assembly	8/122	108/18670	5.38234e-07	5.81048e-06	4.36939e-06	ASPM/KIF11/KIF23/KIF4A/KIFC1/NEK2/RACGAP1/TPX2	8
BP	GO:0051303	establishment of chromosome localization	7/122	75/18670	5.87707e-07	6.29686e-06	4.73514e-06	CCNB1/CDCA5/CENPF/DLGAP5/KIF14/KIF2C/KIFC1	7
BP	GO:0030261	chromosome condensation	6/122	47/18670	5.93397e-07	6.31038e-06	4.74531e-06	CCNB1/CDCA5/NCAPG/NCAPG2/NCAPH/NUSAP1	6
BP	GO:0071897	DNA biosynthetic process	10/122	196/18670	6.42863e-07	6.74621e-06	5.07305e-06	ATR/CENPF/DTL/NEK2/PCNA/PIF1/POLD1/POLE2/RFC5/RPA1	10
BP	GO:0050000	chromosome localization	7/122	76/18670	6.43849e-07	6.74621e-06	5.07305e-06	CCNB1/CDCA5/CENPF/DLGAP5/KIF14/KIF2C/KIFC1	7
BP	GO:2000779	regulation of double-strand break repair	7/122	77/18670	7.04426e-07	7.32706e-06	5.50984e-06	AUNIP/CHEK1/PARP1/RAD51/RAD51AP1/TIMELESS/TP53BP1	7
BP	GO:0009649	entrainment of circadian clock	5/122	27/18670	7.89435e-07	8.15178e-06	6.13002e-06	CRY1/CRY2/PER1/PER2/PER3	5
BP	GO:0007127	meiosis I	8/122	114/18670	8.14468e-07	8.34977e-06	6.2789e-06	BRIP1/EME1/ESPL1/FANCD2/MCMDC2/MUS81/RAD51/RAD54L	8
BP	GO:0051988	regulation of attachment of spindle microtubules to kinetochore	4/122	12/18670	8.24965e-07	8.39697e-06	6.3144e-06	CCNB1/NEK2/RACGAP1/RCC2	4
BP	GO:0051984	positive regulation of chromosome segregation	5/122	28/18670	9.56043e-07	9.5941e-06	7.21462e-06	CCNB1/DLGAP5/ESPL1/FEN1/RCC2	5
BP	GO:0071168	protein localization to chromatin	5/122	28/18670	9.56043e-07	9.5941e-06	7.21462e-06	CDCA5/EZH2/MCM8/MCM9/MSH2	5
BP	GO:0000731	DNA synthesis involved in DNA repair	6/122	51/18670	9.74289e-07	9.70882e-06	7.30089e-06	DTL/PCNA/POLD1/POLE2/RFC5/RPA1	6
BP	GO:0045839	negative regulation of mitotic nuclear division	6/122	52/18670	1.09552e-06	1.08411e-05	8.15234e-06	BUB1/BUB1B/CCNB1/CENPF/CHEK1/TTK	6
BP	GO:0007131	reciprocal meiotic recombination	6/122	53/18670	1.22881e-06	1.20763e-05	9.08118e-06	BRIP1/EME1/MCMDC2/MUS81/RAD51/RAD54L	6
BP	GO:0044818	mitotic G2/M transition checkpoint	5/122	30/18670	1.37185e-06	1.33298e-05	1.00238e-05	BLM/BRCA1/DONSON/ORC1/TICRR	5
BP	GO:0035825	homologous recombination	6/122	54/18670	1.37507e-06	1.33298e-05	1.00238e-05	BRIP1/EME1/MCMDC2/MUS81/RAD51/RAD54L	6
BP	GO:0007098	centrosome cycle	8/122	124/18670	1.54315e-06	1.4858e-05	1.1173e-05	BRCA1/CCNF/CHEK1/KIF11/NEK2/PLK4/WDR62/XRCC2	8
BP	GO:0051302	regulation of cell division	9/122	168/18670	1.59521e-06	1.52562e-05	1.14725e-05	ASPM/BLM/KIF14/KIF18B/KIF20A/KIF23/ORC6/PRC1/RACGAP1	9
BP	GO:0031572	G2 DNA damage checkpoint	5/122	31/18670	1.62715e-06	1.54579e-05	1.16241e-05	BLM/BRCA1/CHEK1/DONSON/DTL	5
BP	GO:0071214	cellular response to abiotic stimulus	12/122	331/18670	1.79347e-06	1.68138e-05	1.26437e-05	ATR/BLM/CDC25A/CHEK1/CRY1/CRY2/PARP1/PCNA/POLD1/RAD51/RAD51AP1/TP53BP1	12
BP	GO:0104004	cellular response to environmental stimulus	12/122	331/18670	1.79347e-06	1.68138e-05	1.26437e-05	ATR/BLM/CDC25A/CHEK1/CRY1/CRY2/PARP1/PCNA/POLD1/RAD51/RAD51AP1/TP53BP1	12
BP	GO:0000910	cytokinesis	9/122	171/18670	1.84749e-06	1.72071e-05	1.29394e-05	CENPA/ESPL1/KIF14/KIF20A/KIF23/KIF4A/NUSAP1/PRC1/RACGAP1	9
BP	GO:0051310	metaphase plate congression	6/122	57/18670	1.90143e-06	1.75241e-05	1.31779e-05	CCNB1/CDCA5/CENPF/KIF14/KIF2C/KIFC1	6
BP	GO:0010639	negative regulation of organelle organization	13/122	395/18670	1.90985e-06	1.75241e-05	1.31779e-05	BRCA1/BUB1/BUB1B/CCNB1/CCNF/CENPF/CHEK1/ESPL1/MCM2/NEK2/PARP1/PIF1/TTK	13
BP	GO:0008608	attachment of spindle microtubules to kinetochore	5/122	32/18670	1.91843e-06	1.75241e-05	1.31779e-05	CCNB1/KIF2C/NEK2/RACGAP1/RCC2	5
BP	GO:0071482	cellular response to light stimulus	8/122	129/18670	2.07932e-06	1.88729e-05	1.41921e-05	ATR/CDC25A/CHEK1/CRY1/CRY2/PARP1/PCNA/POLD1	8
BP	GO:0046605	regulation of centrosome cycle	6/122	58/18670	2.10956e-06	1.90261e-05	1.43074e-05	BRCA1/CCNF/CHEK1/KIF11/NEK2/PLK4	6
BP	GO:0031573	intra-S DNA damage checkpoint	4/122	15/18670	2.24062e-06	2.0081e-05	1.51006e-05	EME1/MSH2/MUS81/TIPIN	4
BP	GO:0007018	microtubule-based movement	11/122	283/18670	2.53161e-06	2.23844e-05	1.68327e-05	DLGAP5/KIF11/KIF14/KIF15/KIF18B/KIF20A/KIF23/KIF2C/KIF4A/KIFC1/RACGAP1	11
BP	GO:0051784	negative regulation of nuclear division	6/122	60/18670	2.58168e-06	2.23844e-05	1.68327e-05	BUB1/BUB1B/CCNB1/CENPF/CHEK1/TTK	6
BP	GO:0031023	microtubule organizing center organization	8/122	133/18670	2.61539e-06	2.23844e-05	1.68327e-05	BRCA1/CCNF/CHEK1/KIF11/NEK2/PLK4/WDR62/XRCC2	8
BP	GO:0042770	signal transduction in response to DNA damage	8/122	133/18670	2.61539e-06	2.23844e-05	1.68327e-05	ATR/BRCA1/CCNB1/CDC25C/CHEK1/DTL/GTSE1/PCNA	8
BP	GO:0007094	mitotic spindle assembly checkpoint	5/122	34/18670	2.62329e-06	2.23844e-05	1.68327e-05	BUB1/BUB1B/CCNB1/CENPF/TTK	5
BP	GO:0031577	spindle checkpoint	5/122	34/18670	2.62329e-06	2.23844e-05	1.68327e-05	BUB1/BUB1B/CCNB1/CENPF/TTK	5
BP	GO:0071173	spindle assembly checkpoint	5/122	34/18670	2.62329e-06	2.23844e-05	1.68327e-05	BUB1/BUB1B/CCNB1/CENPF/TTK	5
BP	GO:0071174	mitotic spindle checkpoint	5/122	34/18670	2.62329e-06	2.23844e-05	1.68327e-05	BUB1/BUB1B/CCNB1/CENPF/TTK	5
BP	GO:0045841	negative regulation of mitotic metaphase/anaphase transition	5/122	36/18670	3.51722e-06	2.98336e-05	2.24344e-05	BUB1/BUB1B/CCNB1/CENPF/TTK	5
BP	GO:0007076	mitotic chromosome condensation	4/122	17/18670	3.86738e-06	3.26095e-05	2.45219e-05	CDCA5/NCAPG/NCAPH/NUSAP1	4
BP	GO:0006296	nucleotide-excision repair, DNA incision, 5'-to lesion	5/122	37/18670	4.04561e-06	3.37134e-05	2.5352e-05	PARP1/PCNA/POLD1/RFC5/RPA1	5
BP	GO:1902100	negative regulation of metaphase/anaphase transition of cell cycle	5/122	37/18670	4.04561e-06	3.37134e-05	2.5352e-05	BUB1/BUB1B/CCNB1/CENPF/TTK	5
BP	GO:0061640	cytoskeleton-dependent cytokinesis	7/122	100/18670	4.14252e-06	3.43203e-05	2.58084e-05	CENPA/ESPL1/KIF20A/KIF23/KIF4A/NUSAP1/RACGAP1	7
BP	GO:0016446	somatic hypermutation of immunoglobulin genes	4/122	18/18670	4.94725e-06	4.07505e-05	3.06437e-05	EXO1/MSH2/MSH6/UNG	4
BP	GO:0033683	nucleotide-excision repair, DNA incision	5/122	39/18670	5.28818e-06	4.30609e-05	3.23812e-05	PARP1/PCNA/POLD1/RFC5/RPA1	5
BP	GO:2000816	negative regulation of mitotic sister chromatid separation	5/122	39/18670	5.28818e-06	4.30609e-05	3.23812e-05	BUB1/BUB1B/CCNB1/CENPF/TTK	5
BP	GO:1902750	negative regulation of cell cycle G2/M phase transition	7/122	105/18670	5.73369e-06	4.64234e-05	3.49097e-05	BLM/BRCA1/CHEK1/DONSON/DTL/ORC1/TICRR	7
BP	GO:1905819	negative regulation of chromosome separation	5/122	40/18670	6.01218e-06	4.84032e-05	3.63985e-05	BUB1/BUB1B/CCNB1/CENPF/TTK	5
BP	GO:0002566	somatic diversification of immune receptors via somatic mutation	4/122	19/18670	6.2349e-06	4.99142e-05	3.75348e-05	EXO1/MSH2/MSH6/UNG	4
BP	GO:0070317	negative regulation of G0 to G1 transition	5/122	41/18670	6.81157e-06	5.42262e-05	4.07773e-05	BRCA1/CDC7/CHEK1/EZH2/RAD51	5
BP	GO:0006284	base-excision repair	5/122	42/18670	7.69182e-06	6.05572e-05	4.55381e-05	FEN1/PCNA/POLD1/RPA1/UNG	5
BP	GO:0033048	negative regulation of mitotic sister chromatid segregation	5/122	42/18670	7.69182e-06	6.05572e-05	4.55381e-05	BUB1/BUB1B/CCNB1/CENPF/TTK	5
BP	GO:0042276	error-prone translesion synthesis	4/122	20/18670	7.75431e-06	6.07137e-05	4.56558e-05	PCNA/POLE2/RFC5/RPA1	4
BP	GO:0007080	mitotic metaphase plate congression	5/122	44/18670	9.71788e-06	7.5672e-05	5.69042e-05	CCNB1/CDCA5/KIF14/KIF2C/KIFC1	5
BP	GO:0042752	regulation of circadian rhythm	7/122	114/18670	9.87525e-06	7.64795e-05	5.75114e-05	CRY1/CRY2/EZH2/PER1/PER2/PER3/TIMELESS	7
BP	GO:0070316	regulation of G0 to G1 transition	5/122	45/18670	1.08757e-05	8.37727e-05	6.29958e-05	BRCA1/CDC7/CHEK1/EZH2/RAD51	5
BP	GO:0007063	regulation of sister chromatid cohesion	4/122	22/18670	1.15897e-05	8.8792e-05	6.67703e-05	BUB1/CDCA5/ESPL1/FEN1	4
BP	GO:0002204	somatic recombination of immunoglobulin genes involved in immune response	5/122	47/18670	1.3513e-05	0.000101348	7.62119e-05	EXO1/MSH2/MSH6/TP53BP1/UNG	5
BP	GO:0002208	somatic diversification of immunoglobulins involved in immune response	5/122	47/18670	1.3513e-05	0.000101348	7.62119e-05	EXO1/MSH2/MSH6/TP53BP1/UNG	5
BP	GO:0045023	G0 to G1 transition	5/122	47/18670	1.3513e-05	0.000101348	7.62119e-05	BRCA1/CDC7/CHEK1/EZH2/RAD51	5
BP	GO:0045190	isotype switching	5/122	47/18670	1.3513e-05	0.000101348	7.62119e-05	EXO1/MSH2/MSH6/TP53BP1/UNG	5
BP	GO:0006297	nucleotide-excision repair, DNA gap filling	4/122	23/18670	1.39589e-05	0.000104144	7.83145e-05	PCNA/POLD1/RFC5/RPA1	4
BP	GO:0010833	telomere maintenance via telomere lengthening	6/122	82/18670	1.60635e-05	0.000118604	8.91881e-05	ATR/NEK2/PARP1/PIF1/RAD51/RPA1	6
BP	GO:0034644	cellular response to UV	6/122	82/18670	1.60635e-05	0.000118604	8.91881e-05	ATR/CDC25A/CHEK1/PARP1/PCNA/POLD1	6
BP	GO:0006890	retrograde vesicle-mediated transport, Golgi to ER	6/122	86/18670	2.11146e-05	0.000155095	0.000116629	KIF11/KIF15/KIF23/KIF2C/KIF4A/RACGAP1	6
BP	GO:0016447	somatic recombination of immunoglobulin gene segments	5/122	52/18670	2.23062e-05	0.000163007	0.000122579	EXO1/MSH2/MSH6/TP53BP1/UNG	5
BP	GO:2000045	regulation of G1/S transition of mitotic cell cycle	8/122	184/18670	2.82705e-05	0.000205538	0.000154562	CCNB1/CDC25C/CDC45/EZH2/GTSE1/KIF14/PCNA/RFWD3	8
BP	GO:0070507	regulation of microtubule cytoskeleton organization	8/122	186/18670	3.05434e-05	0.000220936	0.000166141	BRCA1/CCNF/CHEK1/KIF11/NEK2/PLK4/SKA1/TPX2	8
BP	GO:0007292	female gamete generation	7/122	136/18670	3.11182e-05	0.000223957	0.000168412	ASPM/CCNB1/MCM8/MCM9/MCMDC2/NCAPH/TTK	7
BP	GO:0051255	spindle midzone assembly	3/122	10/18670	3.15927e-05	0.000226229	0.000170121	KIF23/KIF4A/RACGAP1	3
BP	GO:0002381	immunoglobulin production involved in immunoglobulin mediated immune response	5/122	56/18670	3.21084e-05	0.000228772	0.000172033	EXO1/MSH2/MSH6/TP53BP1/UNG	5
BP	GO:0019886	antigen processing and presentation of exogenous peptide antigen via MHC class II	6/122	98/18670	4.43552e-05	0.000314458	0.000236468	KIF11/KIF15/KIF23/KIF2C/KIF4A/RACGAP1	6
BP	GO:0010165	response to X-ray	4/122	31/18670	4.76368e-05	0.000336052	0.000252706	BLM/MSH2/TP53BP1/XRCC2	4
BP	GO:0002495	antigen processing and presentation of peptide antigen via MHC class II	6/122	101/18670	5.25598e-05	0.000364693	0.000274244	KIF11/KIF15/KIF23/KIF2C/KIF4A/RACGAP1	6
BP	GO:0002562	somatic diversification of immune receptors via germline recombination within a single locus	5/122	62/18670	5.27205e-05	0.000364693	0.000274244	EXO1/MSH2/MSH6/TP53BP1/UNG	5
BP	GO:0016444	somatic cell DNA recombination	5/122	62/18670	5.27205e-05	0.000364693	0.000274244	EXO1/MSH2/MSH6/TP53BP1/UNG	5
BP	GO:0032922	circadian regulation of gene expression	5/122	62/18670	5.27205e-05	0.000364693	0.000274244	CRY1/CRY2/PER1/PER2/PER3	5
BP	GO:1902806	regulation of cell cycle G1/S phase transition	8/122	202/18670	5.48655e-05	0.000377698	0.000284023	CCNB1/CDC25C/CDC45/EZH2/GTSE1/KIF14/PCNA/RFWD3	8
BP	GO:0000079	regulation of cyclin-dependent protein serine/threonine kinase activity	6/122	102/18670	5.55493e-05	0.000378745	0.000284811	BLM/CCNB1/CCNB2/CCNF/CDC25A/CDC25C	6
BP	GO:0002504	antigen processing and presentation of peptide or polysaccharide antigen via MHC class II	6/122	102/18670	5.55493e-05	0.000378745	0.000284811	KIF11/KIF15/KIF23/KIF2C/KIF4A/RACGAP1	6
BP	GO:0007062	sister chromatid cohesion	5/122	63/18670	5.69682e-05	0.000382923	0.000287952	BUB1/BUB1B/CDCA5/ESPL1/FEN1	5
BP	GO:0031571	mitotic G1 DNA damage checkpoint	5/122	63/18670	5.69682e-05	0.000382923	0.000287952	CCNB1/CDC25C/GTSE1/PCNA/RFWD3	5
BP	GO:0044819	mitotic G1/S transition checkpoint	5/122	63/18670	5.69682e-05	0.000382923	0.000287952	CCNB1/CDC25C/GTSE1/PCNA/RFWD3	5
BP	GO:0051095	regulation of helicase activity	3/122	12/18670	5.73686e-05	0.000383804	0.000288615	MCM2/MSH2/MSH6	3
BP	GO:0016445	somatic diversification of immunoglobulins	5/122	64/18670	6.14752e-05	0.000407452	0.000306398	EXO1/MSH2/MSH6/TP53BP1/UNG	5
BP	GO:0044783	G1 DNA damage checkpoint	5/122	64/18670	6.14752e-05	0.000407452	0.000306398	CCNB1/CDC25C/GTSE1/PCNA/RFWD3	5
BP	GO:1904029	regulation of cyclin-dependent protein kinase activity	6/122	106/18670	6.88964e-05	0.000454525	0.000341796	BLM/CCNB1/CCNB2/CCNF/CDC25A/CDC25C	6
BP	GO:0030330	DNA damage response, signal transduction by p53 class mediator	6/122	107/18670	7.26032e-05	0.000476772	0.000358526	ATR/BRCA1/CCNB1/CDC25C/GTSE1/PCNA	6
BP	GO:0001833	inner cell mass cell proliferation	3/122	13/18670	7.42235e-05	0.000485176	0.000364846	GINS1/GINS4/NCAPG2	3
BP	GO:0033144	negative regulation of intracellular steroid hormone receptor signaling pathway	4/122	35/18670	7.76872e-05	0.000505499	0.000380128	BRCA1/CRY1/CRY2/PER1	4
BP	GO:0006289	nucleotide-excision repair	6/122	109/18670	8.04939e-05	0.000521381	0.000392071	BRIP1/PARP1/PCNA/POLD1/RFC5/RPA1	6
BP	GO:0032886	regulation of microtubule-based process	8/122	218/18670	9.35507e-05	0.000598092	0.000449756	BRCA1/CCNF/CHEK1/KIF11/NEK2/PLK4/SKA1/TPX2	8
BP	GO:0007100	mitotic centrosome separation	3/122	14/18670	9.40159e-05	0.000598092	0.000449756	CHEK1/KIF11/NEK2	3
BP	GO:0046606	negative regulation of centrosome cycle	3/122	14/18670	9.40159e-05	0.000598092	0.000449756	BRCA1/CCNF/NEK2	3
BP	GO:0072425	signal transduction involved in G2 DNA damage checkpoint	3/122	14/18670	9.40159e-05	0.000598092	0.000449756	BRCA1/CHEK1/DTL	3
BP	GO:0071479	cellular response to ionizing radiation	5/122	71/18670	0.000101224	0.000641085	0.000482086	ATR/BLM/RAD51/RAD51AP1/TP53BP1	5
BP	GO:0002312	B cell activation involved in immune response	5/122	73/18670	0.000115568	0.000718394	0.000540222	EXO1/MSH2/MSH6/TP53BP1/UNG	5
BP	GO:0001325	formation of extrachromosomal circular DNA	3/122	15/18670	0.00011696	0.000718394	0.000540222	BLM/EXO1/SMARCAL1	3
BP	GO:0042754	negative regulation of circadian rhythm	3/122	15/18670	0.00011696	0.000718394	0.000540222	CRY1/CRY2/PER2	3
BP	GO:0042921	glucocorticoid receptor signaling pathway	3/122	15/18670	0.00011696	0.000718394	0.000540222	CRY1/CRY2/PER1	3
BP	GO:0051299	centrosome separation	3/122	15/18670	0.00011696	0.000718394	0.000540222	CHEK1/KIF11/NEK2	3
BP	GO:0090656	t-circle formation	3/122	15/18670	0.00011696	0.000718394	0.000540222	BLM/EXO1/SMARCAL1	3
BP	GO:0090737	telomere maintenance via telomere trimming	3/122	15/18670	0.00011696	0.000718394	0.000540222	BLM/EXO1/SMARCAL1	3
BP	GO:0045911	positive regulation of DNA recombination	4/122	39/18670	0.0001196	0.000731462	0.000550048	MSH2/PARP1/TIMELESS/TP53BP1	4
BP	GO:0002200	somatic diversification of immune receptors	5/122	75/18670	0.000131423	0.00080033	0.000601837	EXO1/MSH2/MSH6/TP53BP1/UNG	5
BP	GO:0048511	rhythmic process	9/122	295/18670	0.000139344	0.00084496	0.000635397	CRY1/CRY2/DTL/EZH2/PCNA/PER1/PER2/PER3/TIMELESS	9
BP	GO:0031958	corticosteroid receptor signaling pathway	3/122	16/18670	0.000143264	0.0008614	0.00064776	CRY1/CRY2/PER1	3
BP	GO:0051382	kinetochore assembly	3/122	16/18670	0.000143264	0.0008614	0.00064776	CENPA/CENPF/CENPH	3
BP	GO:2001252	positive regulation of chromosome organization	7/122	174/18670	0.000147418	0.000882647	0.000663738	ATR/BRCA1/CCNB1/DLGAP5/ESPL1/FEN1/NEK2	7
BP	GO:0033143	regulation of intracellular steroid hormone receptor signaling pathway	5/122	78/18670	0.000158265	0.000943632	0.000709597	BRCA1/CRY1/CRY2/PARP1/PER1	5
BP	GO:0090305	nucleic acid phosphodiester bond hydrolysis	9/122	302/18670	0.000166137	0.000986441	0.000741789	EME1/EXO1/FEN1/MUS81/PARP1/PCNA/POLD1/RFC5/RPA1	9
BP	GO:0001701	in utero embryonic development	10/122	373/18670	0.000170201	0.00100638	0.00075678	CCNB1/CCNB2/GINS1/GINS4/MSH2/NASP/NCAPG2/NEK2/PLK4/XRCC2	10
BP	GO:2000134	negative regulation of G1/S transition of mitotic cell cycle	6/122	125/18670	0.000171295	0.00100866	0.000758496	CCNB1/CDC25C/EZH2/GTSE1/PCNA/RFWD3	6
BP	GO:0008340	determination of adult lifespan	3/122	17/18670	0.000173135	0.0010153	0.00076349	MSH2/MSH6/RAD54L	3
BP	GO:0045910	negative regulation of DNA recombination	4/122	44/18670	0.000192484	0.00112414	0.000845336	BLM/MSH2/MSH6/TP53BP1	4
BP	GO:0071158	positive regulation of cell cycle arrest	5/122	82/18670	0.000200347	0.00116528	0.000876274	BRCA1/CCNB1/CDC25C/GTSE1/PCNA	5
BP	GO:0051782	negative regulation of cell division	3/122	18/18670	0.000206773	0.00119777	0.000900705	ASPM/BLM/ORC6	3
BP	GO:1902807	negative regulation of cell cycle G1/S phase transition	6/122	131/18670	0.000221093	0.00127554	0.000959186	CCNB1/CDC25C/EZH2/GTSE1/PCNA/RFWD3	6
BP	GO:0001832	blastocyst growth	3/122	19/18670	0.000244374	0.00140416	0.00105591	GINS1/GINS4/NCAPG2	3
BP	GO:0051653	spindle localization	4/122	48/18670	0.000270399	0.00154747	0.00116367	ASPM/CENPA/ESPL1/NUSAP1	4
BP	GO:0070987	error-free translesion synthesis	3/122	20/18670	0.00028613	0.00163094	0.00122644	PCNA/RFC5/RPA1	3
BP	GO:0051445	regulation of meiotic cell cycle	4/122	49/18670	0.000292957	0.00166194	0.00124976	ASPM/CDC25A/CDC25C/TTK	4
BP	GO:0032465	regulation of cytokinesis	5/122	89/18670	0.000293901	0.00166194	0.00124976	KIF14/KIF20A/KIF23/PRC1/RACGAP1	5
BP	GO:0051383	kinetochore organization	3/122	21/18670	0.00033223	0.00186389	0.00140162	CENPA/CENPF/CENPH	3
BP	GO:0071459	protein localization to chromosome, centromeric region	3/122	21/18670	0.00033223	0.00186389	0.00140162	CENPA/RCC2/TTK	3
BP	GO:0010972	negative regulation of G2/M transition of mitotic cell cycle	5/122	93/18670	0.000360434	0.00201419	0.00151464	BLM/BRCA1/DONSON/ORC1/TICRR	5
BP	GO:0045840	positive regulation of mitotic nuclear division	4/122	53/18670	0.000396821	0.00220886	0.00166103	CDCA5/DLGAP5/ESPL1/NUSAP1	4
BP	GO:0097327	response to antineoplastic agent	5/122	96/18670	0.000417369	0.0023142	0.00174025	BLM/BRCA1/PCNA/RAD51/TIMELESS	5
BP	GO:0007623	circadian rhythm	7/122	208/18670	0.000437314	0.00240862	0.00181124	CRY1/CRY2/EZH2/PER1/PER2/PER3/TIMELESS	7
BP	GO:2001022	positive regulation of response to DNA damage stimulus	5/122	97/18670	0.000437777	0.00240862	0.00181124	ATR/BRCA1/PARP1/PCNA/TIMELESS	5
BP	GO:0001824	blastocyst development	5/122	98/18670	0.000458929	0.00251528	0.00189145	GINS1/GINS4/NASP/NCAPG2/NEK2	5
BP	GO:0006977	DNA damage response, signal transduction by p53 class mediator resulting in cell cycle arrest	4/122	56/18670	0.000490283	0.00266662	0.00200526	CCNB1/CDC25C/GTSE1/PCNA	4
BP	GO:0010332	response to gamma radiation	4/122	56/18670	0.000490283	0.00266662	0.00200526	ATR/FANCD2/PARP1/XRCC2	4
BP	GO:0045143	homologous chromosome segregation	4/122	57/18670	0.000524643	0.00282119	0.0021215	BRIP1/ESPL1/FANCD2/MCMDC2	4
BP	GO:0072431	signal transduction involved in mitotic G1 DNA damage checkpoint	4/122	57/18670	0.000524643	0.00282119	0.0021215	CCNB1/CDC25C/GTSE1/PCNA	4
BP	GO:1902400	intracellular signal transduction involved in G1 DNA damage checkpoint	4/122	57/18670	0.000524643	0.00282119	0.0021215	CCNB1/CDC25C/GTSE1/PCNA	4
BP	GO:0000729	DNA double-strand break processing	3/122	25/18670	0.000563683	0.00301973	0.00227079	BLM/BRCA1/BRIP1	3
BP	GO:0072413	signal transduction involved in mitotic cell cycle checkpoint	4/122	59/18670	0.000598446	0.00317021	0.00238395	CCNB1/CDC25C/GTSE1/PCNA	4
BP	GO:1902402	signal transduction involved in mitotic DNA damage checkpoint	4/122	59/18670	0.000598446	0.00317021	0.00238395	CCNB1/CDC25C/GTSE1/PCNA	4
BP	GO:1902403	signal transduction involved in mitotic DNA integrity checkpoint	4/122	59/18670	0.000598446	0.00317021	0.00238395	CCNB1/CDC25C/GTSE1/PCNA	4
BP	GO:0071156	regulation of cell cycle arrest	5/122	108/18670	0.000715266	0.00377502	0.00283876	BRCA1/CCNB1/CDC25C/GTSE1/PCNA	5
BP	GO:1904356	regulation of telomere maintenance via telomere lengthening	4/122	62/18670	0.000722546	0.00379937	0.00285707	ATR/NEK2/PARP1/PIF1	4
BP	GO:0045739	positive regulation of DNA repair	4/122	65/18670	0.000863832	0.00452559	0.00340318	BRCA1/PARP1/PCNA/TIMELESS	4
BP	GO:0000083	regulation of transcription involved in G1/S transition of mitotic cell cycle	3/122	29/18670	0.000878629	0.00456951	0.0034362	CDC45/ORC1/PCNA	3
BP	GO:0044030	regulation of DNA methylation	3/122	29/18670	0.000878629	0.00456951	0.0034362	BRCA1/MIS18A/PARP1	3
BP	GO:0051785	positive regulation of nuclear division	4/122	66/18670	0.000914962	0.00474117	0.00356529	CDCA5/DLGAP5/ESPL1/NUSAP1	4
BP	GO:0051298	centrosome duplication	4/122	67/18670	0.000968188	0.00499841	0.00375873	BRCA1/CCNF/PLK4/WDR62	4
BP	GO:0000002	mitochondrial genome maintenance	3/122	30/18670	0.000971621	0.00499841	0.00375873	PARP1/PIF1/TOP3A	3
BP	GO:0006304	DNA modification	5/122	116/18670	0.000987449	0.00506157	0.00380622	BRCA1/EZH2/MIS18A/PARP1/UNG	5
BP	GO:0002478	antigen processing and presentation of exogenous peptide antigen	6/122	175/18670	0.00102577	0.00523914	0.00393976	KIF11/KIF15/KIF23/KIF2C/KIF4A/RACGAP1	6
BP	GO:0007004	telomere maintenance via telomerase	4/122	70/18670	0.0011409	0.00580636	0.0043663	ATR/NEK2/PIF1/RPA1	4
BP	GO:0006335	DNA replication-dependent nucleosome assembly	3/122	32/18670	0.00117577	0.00592039	0.00445205	CHAF1A/CHAF1B/NASP	3
BP	GO:0034723	DNA replication-dependent nucleosome organization	3/122	32/18670	0.00117577	0.00592039	0.00445205	CHAF1A/CHAF1B/NASP	3
BP	GO:1901976	regulation of cell cycle checkpoint	3/122	32/18670	0.00117577	0.00592039	0.00445205	CCNB1/CRY1/RFWD3	3
BP	GO:0019884	antigen processing and presentation of exogenous antigen	6/122	182/18670	0.00125513	0.00629774	0.00473581	KIF11/KIF15/KIF23/KIF2C/KIF4A/RACGAP1	6
BP	GO:0006305	DNA alkylation	4/122	72/18670	0.00126737	0.00631468	0.00474854	BRCA1/EZH2/MIS18A/PARP1	4
BP	GO:0006306	DNA methylation	4/122	72/18670	0.00126737	0.00631468	0.00474854	BRCA1/EZH2/MIS18A/PARP1	4
BP	GO:0040001	establishment of mitotic spindle localization	3/122	33/18670	0.00128721	0.00639122	0.0048061	CENPA/ESPL1/NUSAP1	3
BP	GO:0051101	regulation of DNA binding	5/122	124/18670	0.00133001	0.00657836	0.00494683	CDCA5/HJURP/NEK2/PARP1/PER2	5
BP	GO:0006283	transcription-coupled nucleotide-excision repair	4/122	73/18670	0.00133414	0.00657836	0.00494683	PCNA/POLD1/RFC5/RPA1	4
BP	GO:0048002	antigen processing and presentation of peptide antigen	6/122	189/18670	0.00152185	0.00747804	0.00562338	KIF11/KIF15/KIF23/KIF2C/KIF4A/RACGAP1	6
BP	GO:0010259	multicellular organism aging	3/122	35/18670	0.00152953	0.00748999	0.00563236	MSH2/MSH6/RAD54L	3
BP	GO:0006278	RNA-dependent DNA biosynthetic process	4/122	77/18670	0.00162588	0.00793452	0.00596664	ATR/NEK2/PIF1/RPA1	4
BP	GO:0030518	intracellular steroid hormone receptor signaling pathway	5/122	132/18670	0.00175329	0.00852709	0.00641224	BRCA1/CRY1/CRY2/PARP1/PER1	5
BP	GO:0007099	centriole replication	3/122	37/18670	0.00179865	0.00871794	0.00655576	BRCA1/PLK4/WDR62	3
BP	GO:0007135	meiosis II	2/122	10/18670	0.00184161	0.00880635	0.00662225	BUB1/BUB1B	2
BP	GO:0033314	mitotic DNA replication checkpoint	2/122	10/18670	0.00184161	0.00880635	0.00662225	ORC1/TICRR	2
BP	GO:0061983	meiosis II cell cycle process	2/122	10/18670	0.00184161	0.00880635	0.00662225	BUB1/BUB1B	2
BP	GO:1902101	positive regulation of metaphase/anaphase transition of cell cycle	2/122	10/18670	0.00184161	0.00880635	0.00662225	DLGAP5/ESPL1	2
BP	GO:0032204	regulation of telomere maintenance	4/122	81/18670	0.00195928	0.00933771	0.00702182	ATR/NEK2/PARP1/PIF1	4
BP	GO:0032506	cytokinetic process	3/122	39/18670	0.00209557	0.00995395	0.00748522	KIF20A/KIF23/RACGAP1	3
BP	GO:0072711	cellular response to hydroxyurea	2/122	11/18670	0.00224125	0.0105001	0.00789592	BLM/TIMELESS	2
BP	GO:0090657	telomeric loop disassembly	2/122	11/18670	0.00224125	0.0105001	0.00789592	BLM/RECQL4	2
BP	GO:1905820	positive regulation of chromosome separation	2/122	11/18670	0.00224125	0.0105001	0.00789592	DLGAP5/ESPL1	2
BP	GO:2000615	regulation of histone H3-K9 acetylation	2/122	11/18670	0.00224125	0.0105001	0.00789592	BRCA1/CHEK1	2
BP	GO:0032467	positive regulation of cytokinesis	3/122	40/18670	0.00225476	0.0105001	0.00789592	KIF14/KIF23/RACGAP1	3
BP	GO:0098534	centriole assembly	3/122	40/18670	0.00225476	0.0105001	0.00789592	BRCA1/PLK4/WDR62	3
BP	GO:0007077	mitotic nuclear envelope disassembly	2/122	12/18670	0.00267802	0.0123103	0.00925714	CCNB1/CCNB2	2
BP	GO:0010826	negative regulation of centrosome duplication	2/122	12/18670	0.00267802	0.0123103	0.00925714	BRCA1/CCNF	2
BP	GO:0070601	centromeric sister chromatid cohesion	2/122	12/18670	0.00267802	0.0123103	0.00925714	BUB1/BUB1B	2
BP	GO:0072710	response to hydroxyurea	2/122	12/18670	0.00267802	0.0123103	0.00925714	BLM/TIMELESS	2
BP	GO:0010824	regulation of centrosome duplication	3/122	43/18670	0.00277662	0.0126817	0.00953645	BRCA1/CCNF/PLK4	3
BP	GO:0051293	establishment of spindle localization	3/122	43/18670	0.00277662	0.0126817	0.00953645	CENPA/ESPL1/NUSAP1	3
BP	GO:0000212	meiotic spindle organization	2/122	13/18670	0.00315144	0.0142565	0.0107207	ASPM/ESPL1	2
BP	GO:0043970	histone H3-K9 acetylation	2/122	13/18670	0.00315144	0.0142565	0.0107207	BRCA1/CHEK1	2
BP	GO:0090399	replicative senescence	2/122	13/18670	0.00315144	0.0142565	0.0107207	ATR/CHEK1	2
BP	GO:0044728	DNA methylation or demethylation	4/122	94/18670	0.00336543	0.0151364	0.0113824	BRCA1/EZH2/MIS18A/PARP1	4
BP	GO:0007129	synapsis	3/122	46/18670	0.00336719	0.0151364	0.0113824	BRIP1/FANCD2/MCMDC2	3
BP	GO:0019882	antigen processing and presentation	6/122	226/18670	0.00371138	0.0166312	0.0125064	KIF11/KIF15/KIF23/KIF2C/KIF4A/RACGAP1	6
BP	GO:0018298	protein-chromophore linkage	2/122	15/18670	0.00420625	0.0187897	0.0141296	CRY1/CRY2	2
BP	GO:0007050	cell cycle arrest	6/122	237/18670	0.00467395	0.0208137	0.0156516	BRCA1/CCNB1/CDC25C/GTSE1/MSH2/PCNA	6
BP	GO:0030397	membrane disassembly	2/122	16/18670	0.00478668	0.0211833	0.0159295	CCNB1/CCNB2	2
BP	GO:0051081	nuclear envelope disassembly	2/122	16/18670	0.00478668	0.0211833	0.0159295	CCNB1/CCNB2	2
BP	GO:0032210	regulation of telomere maintenance via telomerase	3/122	54/18670	0.00529772	0.0233723	0.0175756	ATR/NEK2/PIF1	3
BP	GO:0033262	regulation of nuclear cell cycle DNA replication	2/122	17/18670	0.00540182	0.0234683	0.0176478	CDC7/TIPIN	2
BP	GO:0034501	protein localization to kinetochore	2/122	17/18670	0.00540182	0.0234683	0.0176478	RCC2/TTK	2
BP	GO:0062033	positive regulation of mitotic sister chromatid segregation	2/122	17/18670	0.00540182	0.0234683	0.0176478	DLGAP5/ESPL1	2
BP	GO:0097329	response to antimetabolite	2/122	17/18670	0.00540182	0.0234683	0.0176478	BLM/TIMELESS	2
BP	GO:2000001	regulation of DNA damage checkpoint	2/122	17/18670	0.00540182	0.0234683	0.0176478	CRY1/RFWD3	2
BP	GO:2000278	regulation of DNA biosynthetic process	4/122	108/18670	0.00551589	0.023891	0.0179657	ATR/NEK2/PIF1/RFC5	4
BP	GO:0000712	resolution of meiotic recombination intermediates	2/122	18/18670	0.0060512	0.0261302	0.0196495	EME1/MUS81	2
BP	GO:0002285	lymphocyte activation involved in immune response	5/122	181/18670	0.00674562	0.0290408	0.0218383	EXO1/MSH2/MSH6/TP53BP1/UNG	5
BP	GO:0043966	histone H3 acetylation	3/122	60/18670	0.0071048	0.030495	0.0229318	BRCA1/CHEK1/PER1	3
BP	GO:0043401	steroid hormone mediated signaling pathway	5/122	184/18670	0.00721838	0.0308895	0.0232284	BRCA1/CRY1/CRY2/PARP1/PER1	5
BP	GO:0007095	mitotic G2 DNA damage checkpoint	2/122	20/18670	0.00745082	0.0315995	0.0237623	BLM/DONSON	2
BP	GO:0032042	mitochondrial DNA metabolic process	2/122	20/18670	0.00745082	0.0315995	0.0237623	PARP1/TOP3A	2
BP	GO:0070932	histone H3 deacetylation	2/122	20/18670	0.00745082	0.0315995	0.0237623	PER1/PER2	2
BP	GO:0006293	nucleotide-excision repair, preincision complex stabilization	2/122	21/18670	0.00820015	0.0345716	0.0259974	PARP1/RPA1	2
BP	GO:0006295	nucleotide-excision repair, DNA incision, 3'-to lesion	2/122	21/18670	0.00820015	0.0345716	0.0259974	PARP1/RPA1	2
BP	GO:0002377	immunoglobulin production	5/122	193/18670	0.00877496	0.0368859	0.0277376	EXO1/MSH2/MSH6/TP53BP1/UNG	5
BP	GO:0046599	regulation of centriole replication	2/122	22/18670	0.00898188	0.0376446	0.0283082	BRCA1/PLK4	2
BP	GO:0022412	cellular process involved in reproduction in multicellular organism	7/122	357/18670	0.00905717	0.0378489	0.0284618	ASPM/BRIP1/CCNB1/MCMDC2/MSH2/NCAPH/TTK	7
BP	GO:2000573	positive regulation of DNA biosynthetic process	3/122	67/18670	0.00962357	0.0400982	0.0301533	ATR/NEK2/RFC5	3
BP	GO:0097150	neuronal stem cell population maintenance	2/122	23/18670	0.00979556	0.0406959	0.0306027	ASPM/FANCD2	2
BP	GO:0030522	intracellular receptor signaling pathway	6/122	280/18670	0.0102512	0.042465	0.031933	BRCA1/CRY1/CRY2/EZH2/PARP1/PER1	6
BP	GO:0051446	positive regulation of meiotic cell cycle	2/122	24/18670	0.0106408	0.043951	0.0330505	CDC25A/CDC25C	2
BP	GO:0045830	positive regulation of isotype switching	2/122	25/18670	0.011517	0.0474328	0.0356688	MSH2/TP53BP1	2
CC	GO:0098687	chromosomal region	44/122	349/19717	5.01664e-46	6.8728e-44	4.01331e-44	ATR/BLM/BUB1/BUB1B/CCNB1/CDCA5/CENPA/CENPF/CENPH/CENPI/CENPO/CENPU/CHEK1/DSN1/ERCC6L/EZH2/FEN1/HJURP/KIF2C/MCM2/MCM3/MCM4/MCM5/MCM6/MCM7/MIS18A/MSH2/NCAPG/NEK2/OIP5/ORC1/PARP1/PCNA/PIF1/POLD1/RAD51/RCC2/RECQL4/RPA1/SKA1/TP53BP1/TTK/ZWILCH/ZWINT	44
CC	GO:0000793	condensed chromosome	26/122	223/19717	5.33256e-26	3.6528e-24	2.13302e-24	BLM/BRCA1/BUB1/BUB1B/CCNB1/CDCA5/CENPA/CENPF/CENPH/CENPO/CENPU/CHEK1/DSN1/ERCC6L/FANCD2/HJURP/KIF2C/NCAPG/NCAPG2/NCAPH/NEK2/RAD51/SKA1/TP53BP1/ZWILCH/ZWINT	26
CC	GO:0005657	replication fork	18/122	70/19717	8.51256e-25	3.50576e-23	2.04716e-23	BLM/CDC45/DONSON/GINS2/GINS4/MCM3/PCNA/PIF1/POLD1/PRIM1/RFC5/RPA1/SMARCAL1/TIMELESS/TIPIN/TP53BP1/WDHD1/XRCC2	18
CC	GO:0000775	chromosome, centromeric region	24/122	193/19717	1.02358e-24	3.50576e-23	2.04716e-23	BUB1/BUB1B/CCNB1/CDCA5/CENPA/CENPF/CENPH/CENPI/CENPO/CENPU/DSN1/ERCC6L/HJURP/KIF2C/MIS18A/NCAPG/NEK2/OIP5/RCC2/SKA1/TP53BP1/TTK/ZWILCH/ZWINT	24
CC	GO:0000781	chromosome, telomeric region	21/122	161/19717	3.77461e-22	1.03424e-20	6.03938e-21	ATR/BLM/CHEK1/EZH2/FEN1/MCM2/MCM3/MCM4/MCM5/MCM6/MCM7/MSH2/ORC1/PARP1/PCNA/PIF1/POLD1/RAD51/RECQL4/RPA1/TP53BP1	21
CC	GO:0005819	spindle	26/122	347/19717	5.06757e-21	1.1571e-19	6.75676e-20	ASPM/AUNIP/BUB1B/CCNB1/CDC7/CENPF/DLGAP5/DSN1/ESPL1/KIF11/KIF14/KIF15/KIF18B/KIF20A/KIF23/KIF4A/KIFC1/NEK2/NUSAP1/PRC1/RACGAP1/RCC2/SKA1/TPX2/TTK/WDR62	26
CC	GO:0000776	kinetochore	19/122	135/19717	9.18991e-21	1.7986e-19	1.05028e-19	BUB1/BUB1B/CCNB1/CENPA/CENPF/CENPH/CENPI/CENPO/CENPU/DSN1/ERCC6L/HJURP/KIF2C/NEK2/SKA1/TP53BP1/TTK/ZWILCH/ZWINT	19
CC	GO:0000779	condensed chromosome, centromeric region	18/122	118/19717	2.26032e-20	3.87081e-19	2.26032e-19	BUB1/BUB1B/CCNB1/CENPA/CENPF/CENPH/CENPO/CENPU/DSN1/ERCC6L/HJURP/KIF2C/NCAPG/NEK2/SKA1/TP53BP1/ZWILCH/ZWINT	18
CC	GO:0000777	condensed chromosome kinetochore	17/122	105/19717	9.39139e-20	1.42958e-18	8.3479e-19	BUB1/BUB1B/CCNB1/CENPA/CENPF/CENPH/CENPO/CENPU/DSN1/ERCC6L/HJURP/KIF2C/NEK2/SKA1/TP53BP1/ZWILCH/ZWINT	17
CC	GO:0000784	nuclear chromosome, telomeric region	17/122	125/19717	2.06897e-18	2.65606e-17	1.55098e-17	ATR/FEN1/MCM2/MCM3/MCM4/MCM5/MCM6/MCM7/MSH2/ORC1/PARP1/PCNA/PIF1/POLD1/RAD51/RPA1/TP53BP1	17
CC	GO:0042555	MCM complex	9/122	12/19717	2.1326e-18	2.65606e-17	1.55098e-17	MCM2/MCM3/MCM4/MCM5/MCM6/MCM7/MCM8/MCM9/MCMDC2	9
CC	GO:0043596	nuclear replication fork	12/122	41/19717	1.22873e-17	1.4028e-16	8.19155e-17	CDC45/GINS2/GINS4/MCM3/PCNA/POLD1/PRIM1/RPA1/SMARCAL1/TIMELESS/TIPIN/WDHD1	12
CC	GO:0000794	condensed nuclear chromosome	12/122	99/19717	1.06537e-12	1.12274e-11	6.55612e-12	BLM/BRCA1/BUB1/BUB1B/CCNB1/CENPA/CENPO/CHEK1/DSN1/NCAPH/NEK2/RAD51	12
CC	GO:0072686	mitotic spindle	12/122	109/19717	3.42951e-12	3.35602e-11	1.95972e-11	ASPM/CDC7/ESPL1/KIF11/KIF18B/KIF23/KIFC1/NUSAP1/RACGAP1/RCC2/SKA1/TPX2	12
CC	GO:0005871	kinesin complex	9/122	55/19717	4.9344e-11	4.50675e-10	2.63168e-10	KIF11/KIF14/KIF15/KIF18B/KIF20A/KIF23/KIF2C/KIF4A/KIFC1	9
CC	GO:0005874	microtubule	18/122	416/19717	9.56859e-11	8.19311e-10	4.78429e-10	ASPM/GTSE1/KIF11/KIF14/KIF15/KIF18B/KIF20A/KIF23/KIF2C/KIF4A/KIFC1/NEK2/NUSAP1/PRC1/RACGAP1/RCC2/SKA1/TPX2	18
CC	GO:0030894	replisome	7/122	26/19717	1.7412e-10	1.4032e-09	8.1939e-10	DONSON/MCM3/PCNA/POLD1/PRIM1/RPA1/SMARCAL1	7
CC	GO:0000778	condensed nuclear chromosome kinetochore	6/122	15/19717	2.37066e-10	1.80434e-09	1.05363e-09	BUB1/BUB1B/CCNB1/CENPA/CENPO/DSN1	6
CC	GO:0032993	protein-DNA complex	13/122	202/19717	3.83989e-10	2.76876e-09	1.6168e-09	CDC45/CENPA/DONSON/GINS1/GINS2/GINS4/MCM3/PARP1/PCNA/POLD1/PRIM1/RPA1/SMARCAL1	13
CC	GO:0000922	spindle pole	11/122	164/19717	5.9609e-09	4.08321e-08	2.38436e-08	ASPM/AUNIP/CCNB1/CENPF/DLGAP5/DSN1/KIF11/NEK2/PRC1/TPX2/WDR62	11
CC	GO:0000780	condensed nuclear chromosome, centromeric region	6/122	26/19717	1.03155e-08	6.72962e-08	3.9297e-08	BUB1/BUB1B/CCNB1/CENPA/CENPO/DSN1	6
CC	GO:0000940	condensed chromosome outer kinetochore	5/122	14/19717	1.59905e-08	9.75055e-08	5.69375e-08	BUB1/BUB1B/CCNB1/CENPF/SKA1	5
CC	GO:0090734	site of DNA damage	8/122	73/19717	1.63695e-08	9.75055e-08	5.69375e-08	AUNIP/PARP1/RAD51/RFWD3/RPA1/SMARCAL1/TIMELESS/TP53BP1	8
CC	GO:0030496	midbody	10/122	173/19717	1.23181e-07	7.03159e-07	4.10604e-07	ASPM/CENPF/KIF14/KIF20A/KIF23/KIF4A/NEK2/PRC1/RACGAP1/RCC2	10
CC	GO:0043601	nuclear replisome	5/122	24/19717	3.23089e-07	1.77053e-06	1.03389e-06	MCM3/POLD1/PRIM1/RPA1/SMARCAL1	5
CC	GO:0005875	microtubule associated complex	9/122	152/19717	4.40672e-07	2.322e-06	1.35592e-06	KIF11/KIF14/KIF15/KIF18B/KIF20A/KIF23/KIF2C/KIF4A/KIFC1	9
CC	GO:0000790	nuclear chromatin	13/122	377/19717	6.22648e-07	3.15936e-06	1.84488e-06	CDCA5/CENPA/CHAF1A/CHAF1B/EME1/EZH2/MSH6/NASP/RAD51/RAD51AP1/SSRP1/TIMELESS/TIPIN	13
CC	GO:0035861	site of double-strand break	6/122	58/19717	1.54311e-06	7.55021e-06	4.40888e-06	PARP1/RAD51/RFWD3/SMARCAL1/TIMELESS/TP53BP1	6
CC	GO:0005876	spindle microtubule	6/122	59/19717	1.70916e-06	8.07433e-06	4.71493e-06	KIF11/KIF18B/KIF4A/NUSAP1/PRC1/SKA1	6
CC	GO:0045171	intercellular bridge	5/122	59/19717	3.20128e-05	0.000146192	8.53674e-05	CDC7/KIF20A/KIF23/KIF4A/TPX2	5
CC	GO:0016605	PML body	6/122	99/19717	3.47544e-05	0.000153592	8.96887e-05	ATR/BLM/RAD51/RFWD3/RPA1/TOP3A	6
CC	GO:0051233	spindle midzone	4/122	34/19717	5.60454e-05	0.000239944	0.000140114	KIF14/KIF18B/RACGAP1/RCC2	4
CC	GO:0000800	lateral element	3/122	13/19717	6.31762e-05	0.000262277	0.000153154	BLM/BRCA1/RAD51	3
CC	GO:0000307	cyclin-dependent protein kinase holoenzyme complex	4/122	42/19717	0.000130199	0.000509635	0.000297597	CCNB1/CCNB2/CCNF/PCNA	4
CC	GO:1990391	DNA repair complex	4/122	42/19717	0.000130199	0.000509635	0.000297597	MSH2/MSH6/POLD1/TP53BP1	4
CC	GO:0061695	transferase complex, transferring phosphorus-containing groups	8/122	259/19717	0.000211004	0.000802989	0.000468899	CCNB1/CCNB2/CCNF/MCM3/PCNA/POLD1/POLE2/PRIM1	8
CC	GO:0090543	Flemming body	3/122	28/19717	0.000676248	0.00250394	0.00146216	KIF14/KIF23/RACGAP1	3
CC	GO:1990752	microtubule end	3/122	29/19717	0.000750884	0.00270713	0.00158081	ASPM/KIF18B/KIF2C	3
CC	GO:0034399	nuclear periphery	5/122	131/19717	0.0013362	0.00469385	0.00274093	BLM/CENPF/KIF4A/LMNB1/PCNA	5
CC	GO:0000795	synaptonemal complex	3/122	40/19717	0.00193226	0.00645657	0.00377026	BLM/BRCA1/RAD51	3
CC	GO:0099086	synaptonemal structure	3/122	40/19717	0.00193226	0.00645657	0.00377026	BLM/BRCA1/RAD51	3
CC	GO:0005652	nuclear lamina	2/122	11/19717	0.00201366	0.00656836	0.00383554	LMNB1/PCNA	2
CC	GO:1902554	serine/threonine protein kinase complex	4/122	88/19717	0.0021799	0.00694528	0.00405564	CCNB1/CCNB2/CCNF/PCNA	4
CC	GO:1990023	mitotic spindle midzone	2/122	13/19717	0.00283271	0.00882002	0.00515037	KIF18B/RCC2	2
CC	GO:0032300	mismatch repair complex	2/122	14/19717	0.00329148	0.0100207	0.00585153	MSH2/MSH6	2
CC	GO:0005662	DNA replication factor A complex	2/122	15/19717	0.00378254	0.0110257	0.00643837	RPA1/SMARCAL1	2
CC	GO:0045120	pronucleus	2/122	15/19717	0.00378254	0.0110257	0.00643837	CENPF/EZH2	2
CC	GO:0042575	DNA polymerase complex	2/122	16/19717	0.00430547	0.0122885	0.00717579	POLD1/POLE2	2
CC	GO:0016363	nuclear matrix	4/122	109/19717	0.00470956	0.0128864	0.00752493	BLM/CENPF/KIF4A/LMNB1	4
CC	GO:1902911	protein kinase complex	4/122	109/19717	0.00470956	0.0128864	0.00752493	CCNB1/CCNB2/CCNF/PCNA	4
CC	GO:0032154	cleavage furrow	3/122	55/19717	0.00479714	0.0128864	0.00752493	KIF20A/PLK4/RACGAP1	3
CC	GO:0044815	DNA packaging complex	4/122	115/19717	0.00568936	0.0149893	0.00875286	CENPA/NCAPG/NCAPG2/NCAPH	4
CC	GO:0035371	microtubule plus-end	2/122	20/19717	0.00670782	0.0173391	0.010125	KIF18B/KIF2C	2
CC	GO:0032155	cell division site part	3/122	63/19717	0.00700627	0.0177752	0.0103797	KIF20A/PLK4/RACGAP1	3
CC	GO:0032153	cell division site	3/122	68/19717	0.00864703	0.021539	0.0125775	KIF20A/PLK4/RACGAP1	3
CC	GO:0005881	cytoplasmic microtubule	3/122	69/19717	0.00899988	0.0220176	0.012857	GTSE1/KIF18B/KIF2C	3
CC	GO:0005720	nuclear heterochromatin	2/122	35/19717	0.0197776	0.0475357	0.027758	CENPA/EME1	2
MF	GO:0140097	catalytic activity, acting on DNA	30/122	213/17697	3.68862e-31	6.86083e-29	4.62048e-29	BLM/BRIP1/CDC45/EME1/ERCC6L/EXO1/FEN1/GINS1/GINS2/GINS4/MCM2/MCM3/MCM4/MCM5/MCM6/MCM7/MCM8/MCM9/MUS81/PCNA/PIF1/POLD1/POLE2/RAD51/RAD54L/RECQL4/RFC5/SMARCAL1/TOP3A/UNG	30
MF	GO:0003678	DNA helicase activity	20/122	81/17697	3.83443e-26	3.56602e-24	2.40156e-24	BLM/BRIP1/CDC45/ERCC6L/GINS1/GINS2/GINS4/MCM2/MCM3/MCM4/MCM5/MCM6/MCM7/MCM8/MCM9/PIF1/RAD51/RECQL4/RFC5/SMARCAL1	20
MF	GO:0004386	helicase activity	21/122	163/17697	4.40759e-21	2.73271e-19	1.84036e-19	BLM/BRIP1/CDC45/ERCC6L/GINS1/GINS2/GINS4/MCM2/MCM3/MCM4/MCM5/MCM6/MCM7/MCM8/MCM9/PIF1/RAD51/RAD54L/RECQL4/RFC5/SMARCAL1	21
MF	GO:0003688	DNA replication origin binding	12/122	24/17697	1.66904e-20	7.76102e-19	5.22672e-19	CDC45/MCM2/MCM3/MCM4/MCM5/MCM6/MCM7/MCM8/MCM9/MCMDC2/ORC1/ORC6	12
MF	GO:0003697	single-stranded DNA binding	18/122	113/17697	6.61322e-20	2.46012e-18	1.65679e-18	BLM/CDC45/CRY2/MCM2/MCM3/MCM4/MCM5/MCM6/MCM7/MCM8/MCM9/MCMDC2/MSH2/PRIM1/RAD51/RAD51AP1/RPA1/TOP3A	18
MF	GO:0008094	DNA-dependent ATPase activity	14/122	69/17697	2.86185e-17	7.71131e-16	5.19324e-16	BLM/ERCC6L/MCM2/MCM5/MCM6/MCM7/MSH2/MSH6/PIF1/RAD51/RAD54L/RFC5/SMARCAL1/XRCC2	14
MF	GO:0043138	3'-5' DNA helicase activity	10/122	20/17697	2.90211e-17	7.71131e-16	5.19324e-16	BLM/CDC45/GINS1/GINS2/GINS4/MCM2/MCM5/MCM6/MCM7/RECQL4	10
MF	GO:0003684	damaged DNA binding	13/122	65/17697	5.01109e-16	1.16508e-14	7.84631e-15	AUNIP/BLM/BRCA1/CRY2/FEN1/MSH2/MSH6/PCNA/POLD1/RECQL4/RPA1/TP53BP1/UNG	13
MF	GO:0016887	ATPase activity	23/122	384/17697	1.63528e-15	3.37957e-14	2.276e-14	BLM/ERCC6L/KIF11/KIF14/KIF15/KIF18B/KIF20A/KIF23/KIF2C/KIF4A/KIFC1/MCM2/MCM5/MCM6/MCM7/MSH2/MSH6/PIF1/RAD51/RAD54L/RFC5/SMARCAL1/XRCC2	23
MF	GO:0042623	ATPase activity, coupled	17/122	284/17697	1.09025e-11	2.02787e-10	1.36568e-10	BLM/ERCC6L/KIF11/KIF14/KIF18B/MCM2/MCM5/MCM6/MCM7/MSH2/MSH6/PIF1/RAD51/RAD54L/RFC5/SMARCAL1/XRCC2	17
MF	GO:0032404	mismatch repair complex binding	6/122	11/17697	4.25909e-11	6.40327e-10	4.31233e-10	ATR/MCM8/MCM9/MSH2/MSH6/PCNA	6
MF	GO:0017116	single-stranded DNA-dependent ATP-dependent DNA helicase activity	7/122	20/17697	4.4754e-11	6.40327e-10	4.31233e-10	MCM2/MCM5/MCM6/MCM7/PIF1/RAD51/RFC5	7
MF	GO:0043142	single-stranded DNA-dependent ATPase activity	7/122	20/17697	4.4754e-11	6.40327e-10	4.31233e-10	MCM2/MCM5/MCM6/MCM7/PIF1/RAD51/RFC5	7
MF	GO:0004003	ATP-dependent DNA helicase activity	7/122	21/17697	6.67494e-11	7.75962e-10	5.22578e-10	MCM2/MCM5/MCM6/MCM7/PIF1/RAD51/RFC5	7
MF	GO:0008026	ATP-dependent helicase activity	7/122	21/17697	6.67494e-11	7.75962e-10	5.22578e-10	MCM2/MCM5/MCM6/MCM7/PIF1/RAD51/RFC5	7
MF	GO:0070035	purine NTP-dependent helicase activity	7/122	21/17697	6.67494e-11	7.75962e-10	5.22578e-10	MCM2/MCM5/MCM6/MCM7/PIF1/RAD51/RFC5	7
MF	GO:0008017	microtubule binding	14/122	246/17697	1.56807e-09	1.71565e-08	1.15542e-08	KIF11/KIF14/KIF15/KIF18B/KIF20A/KIF23/KIF2C/KIF4A/KIFC1/NUSAP1/PRC1/RACGAP1/RCC2/SKA1	14
MF	GO:0003777	microtubule motor activity	9/122	84/17697	6.22356e-09	6.43101e-08	4.33101e-08	KIF11/KIF14/KIF15/KIF18B/KIF20A/KIF23/KIF2C/KIF4A/KIFC1	9
MF	GO:0015631	tubulin binding	15/122	336/17697	1.08138e-08	1.05862e-07	7.12933e-08	BRCA1/KIF11/KIF14/KIF15/KIF18B/KIF20A/KIF23/KIF2C/KIF4A/KIFC1/NUSAP1/PRC1/RACGAP1/RCC2/SKA1	15
MF	GO:0003774	motor activity	9/122	136/17697	4.19371e-07	3.87259e-06	2.60802e-06	KIF11/KIF14/KIF15/KIF18B/KIF20A/KIF23/KIF2C/KIF4A/KIFC1	9
MF	GO:0032356	oxidized DNA binding	4/122	10/17697	4.37227e-07	3.87259e-06	2.60802e-06	BLM/MSH2/MSH6/RECQL4	4
MF	GO:0000217	DNA secondary structure binding	5/122	24/17697	5.48755e-07	4.63947e-06	3.12449e-06	BLM/MSH2/MSH6/RECQL4/XRCC2	5
MF	GO:0097617	annealing activity	4/122	13/17697	1.46498e-06	1.18473e-05	7.97863e-06	BLM/RAD54L/RECQL4/SMARCAL1	4
MF	GO:0000400	four-way junction DNA binding	4/122	16/17697	3.66978e-06	2.84408e-05	1.91537e-05	BLM/MSH2/MSH6/XRCC2	4
MF	GO:0070182	DNA polymerase binding	4/122	19/17697	7.69129e-06	5.72232e-05	3.85374e-05	FANCD2/FANCI/PCNA/RAD51	4
MF	GO:0004536	deoxyribonuclease activity	5/122	59/17697	5.33112e-05	0.00038138	0.000256843	EME1/EXO1/FEN1/MUS81/POLD1	5
MF	GO:0042393	histone binding	8/122	197/17697	6.6663e-05	0.000459234	0.000309275	CHAF1B/HJURP/MCM2/MSH6/NASP/NCAPG2/SSRP1/TP53BP1	8
MF	GO:0030983	mismatched DNA binding	3/122	14/17697	0.000110073	0.000731198	0.000492431	MSH2/MSH6/PCNA	3
MF	GO:0042162	telomeric DNA binding	4/122	37/17697	0.000119073	0.000763708	0.000514325	BLM/PIF1/RPA1/TP53BP1	4
MF	GO:0001222	transcription corepressor binding	3/122	15/17697	0.000136899	0.000848776	0.000571615	PER1/PER2/PER3	3
MF	GO:0004520	endodeoxyribonuclease activity	4/122	41/17697	0.000178738	0.00107243	0.000722237	EME1/EXO1/FEN1/MUS81	4
MF	GO:0016895	exodeoxyribonuclease activity, producing 5'-phosphomonoesters	3/122	23/17697	0.000511823	0.00297497	0.00200352	EXO1/FEN1/POLD1	3
MF	GO:0004529	exodeoxyribonuclease activity	3/122	25/17697	0.000658058	0.00370905	0.00249789	EXO1/FEN1/POLD1	3
MF	GO:0008574	ATP-dependent microtubule motor activity, plus-end-directed	3/122	26/17697	0.000740163	0.00404913	0.00272692	KIF11/KIF14/KIF18B	3
MF	GO:0004523	RNA-DNA hybrid ribonuclease activity	2/122	11/17697	0.0024892	0.0132283	0.0089087	EXO1/FEN1	2
MF	GO:0016889	endodeoxyribonuclease activity, producing 3'-phosphomonoesters	2/122	12/17697	0.0029736	0.0153636	0.0103467	EME1/MUS81	2
MF	GO:0001221	transcription cofactor binding	3/122	43/17697	0.0032264	0.0162192	0.0109229	PER1/PER2/PER3	3
MF	GO:1990939	ATP-dependent microtubule motor activity	3/122	44/17697	0.00344522	0.0168634	0.0113568	KIF11/KIF14/KIF18B	3
MF	GO:0019104	DNA N-glycosylase activity	2/122	14/17697	0.00406317	0.0193782	0.0130504	PCNA/UNG	2
MF	GO:0016538	cyclin-dependent protein serine/threonine kinase regulator activity	3/122	49/17697	0.0046746	0.0217369	0.0146389	CCNB1/CCNB2/CCNF	3
MF	GO:0016888	endodeoxyribonuclease activity, producing 5'-phosphomonoesters	2/122	16/17697	0.00531001	0.0240893	0.0162231	EXO1/FEN1	2
MF	GO:0008409	5'-3' exonuclease activity	2/122	17/17697	0.00599101	0.0253256	0.0170557	EXO1/FEN1	2
MF	GO:0009881	photoreceptor activity	2/122	17/17697	0.00599101	0.0253256	0.0170557	CRY1/CRY2	2
MF	GO:0035173	histone kinase activity	2/122	17/17697	0.00599101	0.0253256	0.0170557	CCNB1/CHEK1	2
MF	GO:0016796	exonuclease activity, active with either ribo- or deoxyribonucleic acids and producing 5'-phosphomonoesters	3/122	57/17697	0.00713395	0.029487	0.0198583	EXO1/FEN1/POLD1	3
MF	GO:0016799	hydrolase activity, hydrolyzing N-glycosyl compounds	2/122	21/17697	0.0090861	0.0359578	0.024216	PCNA/UNG	2
MF	GO:0016894	endonuclease activity, active with either ribo- or deoxyribonucleic acids and producing 3'-phosphomonoesters	2/122	21/17697	0.0090861	0.0359578	0.024216	EME1/MUS81	2
MF	GO:0035064	methylated histone binding	3/122	65/17697	0.0102348	0.0388504	0.0261641	MSH6/NCAPG2/TP53BP1	3
MF	GO:0140034	methylation-dependent protein binding	3/122	65/17697	0.0102348	0.0388504	0.0261641	MSH6/NCAPG2/TP53BP1	3
MF	GO:0002039	p53 binding	3/122	66/17697	0.0106691	0.0396891	0.0267289	BLM/RFWD3/TP53BP1	3
MF	GO:0004674	protein serine/threonine kinase activity	8/122	439/17697	0.0111059	0.040504	0.0272778	ATR/BUB1/BUB1B/CDC7/CHEK1/NEK2/PLK4/TTK	8
MF	GO:0004519	endonuclease activity	4/122	127/17697	0.0115944	0.0414724	0.0279299	EME1/EXO1/FEN1/MUS81	4
MF	GO:0004518	nuclease activity	5/122	205/17697	0.0138267	0.0485239	0.0326788	EME1/EXO1/FEN1/MUS81/POLD1	5
KEGG	hsa04110	Cell cycle	21/58	126/8144	3.54025e-24	1.4515e-22	8.94378e-23	545/699/701/891/9133/993/995/8318/8317/1111/9700/4171/4172/4173/4174/4175/4176/4998/23594/5111/7272	21
KEGG	hsa03030	DNA replication	13/58	36/8144	5.87321e-20	1.20401e-18	7.41879e-19	2237/4171/4172/4173/4174/4175/4176/5111/5424/5427/5557/5985/6117	13
KEGG	hsa03460	Fanconi anemia pathway	12/58	54/8144	1.39225e-15	1.90275e-14	1.17242e-14	545/641/672/83990/146956/2177/55215/80198/5888/6117/7156/29089	12
KEGG	hsa03440	Homologous recombination	11/58	41/8144	2.35808e-15	2.41703e-14	1.48931e-14	641/672/83990/146956/80198/5424/5888/8438/6117/7156/7516	11
KEGG	hsa03430	Mismatch repair	7/58	23/8144	1.43551e-10	1.17712e-09	7.25312e-10	9156/4436/2956/5111/5424/5985/6117	7
KEGG	hsa03410	Base excision repair	6/58	33/8144	9.55598e-08	6.52992e-07	4.02357e-07	2237/142/5111/5424/5427/7374	6
KEGG	hsa04710	Circadian rhythm	5/58	31/8144	2.2668e-06	1.32769e-05	8.18091e-06	1407/1408/5187/8864/8863	5
KEGG	hsa03420	Nucleotide excision repair	5/58	47/8144	1.87611e-05	9.61506e-05	5.92455e-05	5111/5424/5427/5985/6117	5
KEGG	hsa04115	p53 signaling pathway	5/58	73/8144	0.000159544	0.000726811	0.000447842	545/891/9133/1111/51512	5
KEGG	hsa04914	Progesterone-mediated oocyte maturation	5/58	102/8144	0.000756159	0.00310025	0.0019103	699/891/9133/993/995	5
KEGG	hsa04114	Oocyte meiosis	5/58	131/8144	0.00230998	0.00860992	0.00530522	699/891/9133/995/9700	5
KEGG	hsa04218	Cellular senescence	5/58	156/8144	0.00489529	0.0167256	0.0103059	545/891/9133/993/1111	5
KEGG	hsa01524	Platinum drug resistance	3/58	73/8144	0.0149908	0.0472787	0.0291319	672/4436/2956	3
